# Supplementary material for: Protein Complexes are Central in the Yeast Genetic Landscape
Source: PLoS Comput Biol. 2011 Feb 24;7(2):e1001092. doi: 10.1371/journal.pcbi.1001092 (PMC3044758; doi:10.1371/journal.pcbi.1001092)
Supplement: Dataset S2 — The file contains the list of monochromatic connections described by GO identifiers and names of both processes, number of genes associated to both processes, number of genes in common between the two processes, numbers of tested/positive/negative interactions, coverage of the possible interactions, numbers of expected positive/negative interactions and monochromatic score. (0.30 MB XLS) [file pcbi.1001092.s002.xls]

## Sheet: monochromatic-GO-connections.tx
IdA	NameA	IdB	NameB	SizeA	SizeB	Intersection	tested	coverage	pos	neg	expected positive	expected negative	score
GO:0070882	cell wall organization or biogenesis	GO:0002098	tRNA wobble uridine modification	195	19	0	3226	1.14848	29	221	34	60	6.24257e-07
GO:0070882	cell wall organization or biogenesis	GO:0002097	tRNA wobble base modification	195	19	0	3226	1.14848	29	221	34	60	6.24257e-07
GO:0007059	chromosome segregation	GO:0006461	protein complex assembly	39	85	3	2613	1.26866	21	199	27	49	8.02058e-07
GO:0007047	cell wall organization	GO:0002097	tRNA wobble base modification	191	19	0	3166	1.14624	29	219	33	59	1.13437e-06
GO:0045229	external encapsulating structure organization	GO:0002097	tRNA wobble base modification	191	19	0	3166	1.14624	29	219	33	59	1.13437e-06
GO:0045229	external encapsulating structure organization	GO:0002098	tRNA wobble uridine modification	191	19	0	3166	1.14624	29	219	33	59	1.13437e-06
GO:0007047	cell wall organization	GO:0002098	tRNA wobble uridine modification	191	19	0	3166	1.14624	29	219	33	59	1.13437e-06
GO:0006412	translation	GO:0051179	localization	117	99	0	8860	1.30734	266	236	92	166	5.82811e-06
GO:0006412	translation	GO:0051641	cellular localization	117	84	0	7525	1.30605	250	213	78	141	8.69978e-06
GO:0034728	nucleosome organization	GO:0005975	carbohydrate metabolic process	31	199	0	5057	1.21989	132	91	53	95	1.27698e-05
GO:0043603	cellular amide metabolic process	GO:0007017	microtubule-based process	47	68	0	2654	1.20422	32	9	28	50	1.60006e-05
GO:0048193	Golgi vesicle transport	GO:0051129	negative regulation of cellular component organization	128	52	1	5436	1.22443	120	86	57	102	2.35703e-05
GO:0046942	carboxylic acid transport	GO:0034621	cellular macromolecular complex subunit organization	53	196	0	8039	1.2922	108	83	84	151	2.40231e-05
GO:0002097	tRNA wobble base modification	GO:0007163	establishment or maintenance of cell polarity	19	88	0	1449	1.1539	11	134	15	27	2.46038e-05
GO:0002098	tRNA wobble uridine modification	GO:0007163	establishment or maintenance of cell polarity	19	88	0	1449	1.1539	11	134	15	27	2.46038e-05
GO:0043486	histone exchange	GO:0044262	cellular carbohydrate metabolic process	9	146	0	1095	1.2	67	20	11	21	2.65457e-05
GO:0034728	nucleosome organization	GO:0044262	cellular carbohydrate metabolic process	31	146	0	3708	1.2206	119	75	39	69	3.93631e-05
GO:0006412	translation	GO:0034660	ncRNA metabolic process	92	140	25	10125	1.2721	255	251	105	190	5.05754e-05
GO:0043486	histone exchange	GO:0005975	carbohydrate metabolic process	9	199	0	1488	1.20363	70	27	15	28	6.08424e-05
GO:0006412	translation	GO:0016072	rRNA metabolic process	96	68	21	5385	1.21226	184	151	56	101	7.15214e-05
GO:0006412	translation	GO:0015031	protein transport	116	189	1	16470	1.33115	382	430	171	308	7.42852e-05
GO:0006412	translation	GO:0016568	chromatin modification	117	120	0	10778	1.30265	350	365	112	202	7.86211e-05
GO:0034621	cellular macromolecular complex subunit organization	GO:0015849	organic acid transport	196	66	0	9916	1.30456	115	100	103	186	8.88259e-05
GO:0030010	establishment of cell polarity	GO:0002098	tRNA wobble uridine modification	78	19	0	1290	1.14884	11	130	13	24	9.36165e-05
GO:0002097	tRNA wobble base modification	GO:0030010	establishment of cell polarity	19	78	0	1290	1.14884	11	130	13	24	9.36165e-05
GO:0009100	glycoprotein metabolic process	GO:0006839	mitochondrial transport	20	40	0	611	1.30933	29	3	6	11	9.55663e-05
GO:0043044	ATP-dependent chromatin remodeling	GO:0005975	carbohydrate metabolic process	17	199	0	2834	1.19372	109	68	29	53	9.86217e-05
GO:0043486	histone exchange	GO:0051301	cell division	9	81	0	618	1.17961	47	9	6	12	0.000101382
GO:0006519	cellular amino acid and derivative metabolic process	GO:0051129	negative regulation of cellular component organization	180	53	0	7504	1.27132	97	78	78	141	0.000102431
GO:0006508	proteolysis	GO:0048193	Golgi vesicle transport	138	124	5	13133	1.30298	254	266	137	246	0.000105137
GO:0046483	heterocycle metabolic process	GO:0034727	piecemeal microautophagy of nucleus	121	31	0	2766	1.35611	7	67	29	52	0.000109366
GO:0006412	translation	GO:0006364	rRNA processing	96	62	21	4935	1.20608	174	141	51	92	0.000121008
GO:0006865	amino acid transport	GO:0034621	cellular macromolecular complex subunit organization	36	196	0	5445	1.29587	74	52	57	102	0.000130593
GO:0034728	nucleosome organization	GO:0007047	cell wall organization	31	191	0	4874	1.21481	134	104	51	91	0.000132099
GO:0045229	external encapsulating structure organization	GO:0034728	nucleosome organization	191	31	0	4874	1.21481	134	104	51	91	0.000132099
GO:0022900	electron transport chain	GO:0016570	histone modification	20	76	0	1288	1.18012	8	99	13	24	0.00014969
GO:0022904	respiratory electron transport chain	GO:0016570	histone modification	20	76	0	1288	1.18012	8	99	13	24	0.00014969
GO:0022900	electron transport chain	GO:0016569	covalent chromatin modification	20	76	0	1288	1.18012	8	99	13	24	0.00014969
GO:0022904	respiratory electron transport chain	GO:0016569	covalent chromatin modification	20	76	0	1288	1.18012	8	99	13	24	0.00014969
GO:0019362	pyridine nucleotide metabolic process	GO:0007017	microtubule-based process	36	68	0	2035	1.20295	28	9	21	38	0.000154117
GO:0034470	ncRNA processing	GO:0006412	translation	119	93	24	8627	1.28283	232	227	90	162	0.000154541
GO:0006730	one-carbon metabolic process	GO:0006364	rRNA processing	47	83	0	3281	1.18897	97	63	34	61	0.00016121
GO:0022900	electron transport chain	GO:0006476	protein amino acid deacetylation	20	25	0	447	1.11857	0	50	5	8	0.000183103
GO:0022904	respiratory electron transport chain	GO:0006476	protein amino acid deacetylation	20	25	0	447	1.11857	0	50	5	8	0.000183103
GO:0006364	rRNA processing	GO:0016569	covalent chromatin modification	82	75	1	5013	1.22681	205	174	52	94	0.000201304
GO:0006364	rRNA processing	GO:0016570	histone modification	82	75	1	5013	1.22681	205	174	52	94	0.000201304
GO:0006364	rRNA processing	GO:0016568	chromatin modification	80	117	3	7390	1.26658	275	267	77	138	0.000202241
GO:0043632	modification-dependent macromolecule catabolic process	GO:0006310	DNA recombination	111	73	2	6552	1.23672	59	234	68	123	0.000205901
GO:0006325	chromatin organization	GO:0006364	rRNA processing	142	79	4	9037	1.24134	302	309	94	169	0.0002081
GO:0006400	tRNA modification	GO:0007047	cell wall organization	51	191	0	7336	1.32784	80	296	76	137	0.000208566
GO:0045229	external encapsulating structure organization	GO:0006400	tRNA modification	191	51	0	7336	1.32784	80	296	76	137	0.000208566
GO:0043044	ATP-dependent chromatin remodeling	GO:0051301	cell division	17	81	0	1119	1.23056	68	23	12	21	0.000217542
GO:0043044	ATP-dependent chromatin remodeling	GO:0044262	cellular carbohydrate metabolic process	17	146	0	2075	1.19614	98	54	22	39	0.000220234
GO:0034728	nucleosome organization	GO:0070882	cell wall organization or biogenesis	31	195	0	4962	1.21826	135	108	52	93	0.000226719
GO:0006400	tRNA modification	GO:0070882	cell wall organization or biogenesis	51	195	0	7448	1.33526	81	299	77	139	0.000228817
GO:0008033	tRNA processing	GO:0048590	non-developmental growth	61	27	1	1368	1.20395	9	97	14	26	0.000240609
GO:0007117	budding cell bud growth	GO:0008033	tRNA processing	27	61	1	1368	1.20395	9	97	14	26	0.000240609
GO:0006412	translation	GO:0008104	protein localization	117	46	0	4080	1.31912	128	97	42	76	0.000259042
GO:0043632	modification-dependent macromolecule catabolic process	GO:0000725	recombinational repair	112	24	1	2451	1.0967	18	121	25	46	0.000261048
GO:0046483	heterocycle metabolic process	GO:0000422	mitochondrion degradation	121	34	0	2989	1.37638	9	70	31	56	0.000261837
GO:0007017	microtubule-based process	GO:0006769	nicotinamide metabolic process	68	34	0	1912	1.20921	27	9	20	36	0.000278884
GO:0009820	alkaloid metabolic process	GO:0007017	microtubule-based process	34	68	0	1912	1.20921	27	9	20	36	0.000278884
GO:0006412	translation	GO:0001300	chronological cell aging	117	14	0	1169	1.4012	59	22	12	22	0.000280092
GO:0006325	chromatin organization	GO:0006412	translation	146	117	0	13337	1.2808	386	440	139	250	0.000315949
GO:0006888	ER to Golgi vesicle-mediated transport	GO:0051129	negative regulation of cellular component organization	61	52	1	2558	1.24003	58	32	27	48	0.000322401
GO:0006412	translation	GO:0007569	cell aging	117	39	0	3310	1.37855	101	71	34	62	0.000339935
GO:0043486	histone exchange	GO:0055085	transmembrane transport	9	136	0	1020	1.2	30	7	11	19	0.000341033
GO:0006412	translation	GO:0007029	endoplasmic reticulum organization	117	17	0	1422	1.39873	47	19	15	27	0.00034289
GO:0048193	Golgi vesicle transport	GO:0006974	response to DNA damage stimulus	128	166	1	16737	1.26952	330	385	174	313	0.00035137
GO:0006412	translation	GO:0034613	cellular protein localization	117	34	0	3082	1.29072	116	82	32	58	0.000352773
GO:0031324	negative regulation of cellular metabolic process	GO:0044264	cellular polysaccharide metabolic process	173	42	1	5582	1.30168	114	96	58	105	0.000367844
GO:0008033	tRNA processing	GO:0007047	cell wall organization	61	190	1	8701	1.33203	97	326	91	163	0.000379234
GO:0045229	external encapsulating structure organization	GO:0008033	tRNA processing	190	61	1	8701	1.33203	97	326	91	163	0.000379234
GO:0051704	multi-organism process	GO:0002098	tRNA wobble uridine modification	45	19	0	746	1.14611	3	66	8	14	0.000379634
GO:0051704	multi-organism process	GO:0002097	tRNA wobble base modification	45	19	0	746	1.14611	3	66	8	14	0.000379634
GO:0006412	translation	GO:0042255	ribosome assembly	104	15	13	1403	1.1119	60	24	15	26	0.000386563
GO:0034728	nucleosome organization	GO:0051301	cell division	31	81	0	2024	1.24061	72	40	21	38	0.000393603
GO:0009100	glycoprotein metabolic process	GO:0006626	protein targeting to mitochondrion	20	28	0	406	1.37931	28	3	4	8	0.000404969
GO:0006730	one-carbon metabolic process	GO:0051301	cell division	47	81	0	2979	1.27795	89	59	31	56	0.000413789
GO:0044264	cellular polysaccharide metabolic process	GO:0031327	negative regulation of cellular biosynthetic process	42	155	1	5034	1.29321	104	85	52	94	0.000424904
GO:0009890	negative regulation of biosynthetic process	GO:0044264	cellular polysaccharide metabolic process	157	42	1	5118	1.28839	104	85	53	96	0.00043345
GO:0019954	asexual reproduction	GO:0009064	glutamine family amino acid metabolic process	39	25	0	627	1.55502	16	1	7	12	0.000434345
GO:0009064	glutamine family amino acid metabolic process	GO:0032505	reproduction of a single-celled organism	25	39	0	627	1.55502	16	1	7	12	0.000434345
GO:0007114	cell budding	GO:0009064	glutamine family amino acid metabolic process	39	25	0	627	1.55502	16	1	7	12	0.000434345
GO:0006338	chromatin remodeling	GO:0051301	cell division	39	80	1	2244	1.39037	82	49	23	42	0.000436115
GO:0015931	nucleobase, nucleoside, nucleotide and nucleic acid transport	GO:0018193	peptidyl-amino acid modification	70	69	2	3488	1.38475	99	72	36	65	0.000440041
GO:0046496	nicotinamide nucleotide metabolic process	GO:0007017	microtubule-based process	33	68	0	1857	1.2084	26	9	19	35	0.00045678
GO:0043044	ATP-dependent chromatin remodeling	GO:0055085	transmembrane transport	17	136	0	1905	1.21365	52	26	20	36	0.000462357
GO:0006974	response to DNA damage stimulus	GO:0007096	regulation of exit from mitosis	167	18	0	2328	1.29124	12	88	24	44	0.000472474
GO:0006412	translation	GO:0033036	macromolecule localization	117	60	0	5410	1.2976	150	133	56	101	0.000491707
GO:0048193	Golgi vesicle transport	GO:0034984	cellular response to DNA damage stimulus	128	145	1	14692	1.26327	274	311	153	275	0.000498344
GO:0034728	nucleosome organization	GO:0007264	small GTPase mediated signal transduction	30	48	1	1193	1.20704	45	17	12	22	0.000507887
GO:0006487	protein amino acid N-linked glycosylation	GO:0002098	tRNA wobble uridine modification	31	19	0	513	1.14815	26	4	5	10	0.000527593
GO:0006487	protein amino acid N-linked glycosylation	GO:0002097	tRNA wobble base modification	31	19	0	513	1.14815	26	4	5	10	0.000527593
GO:0034728	nucleosome organization	GO:0055085	transmembrane transport	31	136	0	3415	1.23455	57	36	36	64	0.000536095
GO:0009100	glycoprotein metabolic process	GO:0034728	nucleosome organization	20	31	0	508	1.22047	49	11	5	10	0.000541489
GO:0009308	amine metabolic process	GO:0034621	cellular macromolecular complex subunit organization	171	196	0	26120	1.28315	400	507	272	489	0.000545191
GO:0008033	tRNA processing	GO:0070882	cell wall organization or biogenesis	61	194	1	8837	1.33914	99	329	92	166	0.000582656
GO:0007017	microtubule-based process	GO:0006733	oxidoreduction coenzyme metabolic process	68	38	0	2158	1.19741	30	12	22	40	0.000598805
GO:0031324	negative regulation of cellular metabolic process	GO:0002097	tRNA wobble base modification	174	19	0	2926	1.12987	37	187	30	55	0.000604327
GO:0031324	negative regulation of cellular metabolic process	GO:0002098	tRNA wobble uridine modification	174	19	0	2926	1.12987	37	187	30	55	0.000604327
GO:0043632	modification-dependent macromolecule catabolic process	GO:0000724	double-strand break repair via homologous recombination	112	16	1	1634	1.0967	12	97	17	31	0.000605411
GO:0006974	response to DNA damage stimulus	GO:0006260	DNA replication	141	29	26	3089	1.32373	43	204	32	58	0.0006285
GO:0034641	cellular nitrogen compound metabolic process	GO:0007017	microtubule-based process	166	68	0	9628	1.17241	100	93	100	180	0.000636611
GO:0034227	tRNA thio-modification	GO:0007047	cell wall organization	4	191	0	664	1.1506	2	54	7	12	0.000652272
GO:0034227	tRNA thio-modification	GO:0045229	external encapsulating structure organization	4	191	0	664	1.1506	2	54	7	12	0.000652272
GO:0065003	macromolecular complex assembly	GO:0007059	chromosome segregation	160	38	4	4769	1.2749	67	261	50	89	0.000655168
GO:0048193	Golgi vesicle transport	GO:0006281	DNA repair	128	133	1	13484	1.26253	260	296	140	253	0.000663739
GO:0006914	autophagy	GO:0051186	cofactor metabolic process	118	108	1	9090	1.40198	64	221	95	170	0.000680011
GO:0009890	negative regulation of biosynthetic process	GO:0002097	tRNA wobble base modification	158	19	0	2665	1.12645	37	186	28	50	0.000686081
GO:0009890	negative regulation of biosynthetic process	GO:0002098	tRNA wobble uridine modification	158	19	0	2665	1.12645	37	186	28	50	0.000686081
GO:0070727	cellular macromolecule localization	GO:0006412	translation	44	117	0	4021	1.28028	134	108	42	75	0.000698505
GO:0030036	actin cytoskeleton organization	GO:0043044	ATP-dependent chromatin remodeling	77	17	0	1101	1.18892	66	29	11	21	0.000700598
GO:0016569	covalent chromatin modification	GO:0016072	rRNA metabolic process	75	88	1	5385	1.22563	217	202	56	101	0.000715248
GO:0016570	histone modification	GO:0016072	rRNA metabolic process	75	88	1	5385	1.22563	217	202	56	101	0.000715248
GO:0034984	cellular response to DNA damage stimulus	GO:0006260	DNA replication	122	31	24	2944	1.28465	39	188	31	55	0.000716637
GO:0005976	polysaccharide metabolic process	GO:0009890	negative regulation of biosynthetic process	44	157	1	5369	1.28665	113	98	56	101	0.000719751
GO:0016053	organic acid biosynthetic process	GO:0006066	alcohol metabolic process	87	153	1	10080	1.32054	65	220	105	189	0.000723191
GO:0006066	alcohol metabolic process	GO:0046394	carboxylic acid biosynthetic process	153	87	1	10080	1.32054	65	220	105	189	0.000723191
GO:0007017	microtubule-based process	GO:0019748	secondary metabolic process	68	42	0	2341	1.21999	34	16	24	44	0.000725274
GO:0006412	translation	GO:0016569	covalent chromatin modification	117	76	0	7156	1.24259	262	267	74	134	0.000735788
GO:0006412	translation	GO:0016570	histone modification	117	76	0	7156	1.24259	262	267	74	134	0.000735788
GO:0030036	actin cytoskeleton organization	GO:0007062	sister chromatid cohesion	77	21	0	1409	1.14762	49	21	15	26	0.000740043
GO:0006725	cellular aromatic compound metabolic process	GO:0055114	oxidation reduction	94	81	1	5770	1.31958	30	129	60	108	0.000787365
GO:0006412	translation	GO:0043044	ATP-dependent chromatin remodeling	117	17	0	1667	1.19316	70	37	17	31	0.000791589
GO:0005976	polysaccharide metabolic process	GO:0031324	negative regulation of cellular metabolic process	44	173	1	5855	1.30009	123	110	61	110	0.000827199
GO:0043486	histone exchange	GO:0045229	external encapsulating structure organization	9	191	0	1419	1.21142	77	38	15	27	0.000848758
GO:0043486	histone exchange	GO:0007047	cell wall organization	9	191	0	1419	1.21142	77	38	15	27	0.000848758
GO:0016568	chromatin modification	GO:0016072	rRNA metabolic process	117	86	3	7952	1.26534	295	312	83	149	0.000851779
GO:0006310	DNA recombination	GO:0019941	modification-dependent protein catabolic process	74	103	1	6164	1.23653	62	228	64	115	0.000856414
GO:0006511	ubiquitin-dependent protein catabolic process	GO:0006310	DNA recombination	103	74	1	6164	1.23653	62	228	64	115	0.000856414
GO:0006487	protein amino acid N-linked glycosylation	GO:0034728	nucleosome organization	31	31	0	788	1.21954	56	19	8	15	0.000861027
GO:0006470	protein amino acid dephosphorylation	GO:0016568	chromatin modification	26	119	1	2354	1.31436	59	36	24	44	0.000862996
GO:0034227	tRNA thio-modification	GO:0070882	cell wall organization or biogenesis	4	195	0	676	1.15385	2	54	7	13	0.00088865
GO:0007047	cell wall organization	GO:0032447	protein urmylation	191	5	0	934	1.02248	7	78	10	17	0.000892371
GO:0045229	external encapsulating structure organization	GO:0032447	protein urmylation	191	5	0	934	1.02248	7	78	10	17	0.000892371
GO:0010558	negative regulation of macromolecule biosynthetic process	GO:0044264	cellular polysaccharide metabolic process	145	42	1	4662	1.30631	96	80	48	87	0.000910131
GO:0006412	translation	GO:0015674	di-, tri-valent inorganic cation transport	117	35	0	3045	1.34483	9	63	32	57	0.000920608
GO:0009100	glycoprotein metabolic process	GO:0065004	protein-DNA complex assembly	20	29	0	454	1.27753	27	4	5	9	0.000926832
GO:0002097	tRNA wobble base modification	GO:0006486	protein amino acid glycosylation	19	49	0	809	1.1508	30	8	8	15	0.00093706
GO:0043413	biopolymer glycosylation	GO:0002098	tRNA wobble uridine modification	49	19	0	809	1.1508	30	8	8	15	0.00093706
GO:0070085	glycosylation	GO:0002098	tRNA wobble uridine modification	49	19	0	809	1.1508	30	8	8	15	0.00093706
GO:0070085	glycosylation	GO:0002097	tRNA wobble base modification	49	19	0	809	1.1508	30	8	8	15	0.00093706
GO:0002098	tRNA wobble uridine modification	GO:0006486	protein amino acid glycosylation	19	49	0	809	1.1508	30	8	8	15	0.00093706
GO:0043413	biopolymer glycosylation	GO:0002097	tRNA wobble base modification	49	19	0	809	1.1508	30	8	8	15	0.00093706
GO:0043044	ATP-dependent chromatin remodeling	GO:0010324	membrane invagination	17	105	0	1479	1.2069	70	37	15	28	0.000944784
GO:0022904	respiratory electron transport chain	GO:0016575	histone deacetylation	20	24	0	427	1.12412	0	49	4	8	0.000948539
GO:0022900	electron transport chain	GO:0016575	histone deacetylation	20	24	0	427	1.12412	0	49	4	8	0.000948539
GO:0030036	actin cytoskeleton organization	GO:0050657	nucleic acid transport	77	60	0	3772	1.22481	97	76	39	71	0.000948712
GO:0030036	actin cytoskeleton organization	GO:0050658	RNA transport	77	60	0	3772	1.22481	97	76	39	71	0.000948712
GO:0030036	actin cytoskeleton organization	GO:0051236	establishment of RNA localization	77	60	0	3772	1.22481	97	76	39	71	0.000948712
GO:0005976	polysaccharide metabolic process	GO:0031327	negative regulation of cellular biosynthetic process	44	155	1	5281	1.29142	113	98	55	99	0.000954381
GO:0051172	negative regulation of nitrogen compound metabolic process	GO:0000727	double-strand break repair via break-induced replication	143	7	1	917	1.0916	7	77	10	17	0.000967218
GO:0045934	negative regulation of nucleobase, nucleoside, nucleotide and nucleic acid metabolic process	GO:0000727	double-strand break repair via break-induced replication	143	7	1	917	1.0916	7	77	10	17	0.000967218
GO:0002098	tRNA wobble uridine modification	GO:0010551	regulation of specific transcription from RNA polymerase II promoter	19	20	0	340	1.11765	0	39	4	6	0.000991146
GO:0002097	tRNA wobble base modification	GO:0010551	regulation of specific transcription from RNA polymerase II promoter	19	20	0	340	1.11765	0	39	4	6	0.000991146
GO:0045229	external encapsulating structure organization	GO:0043044	ATP-dependent chromatin remodeling	191	17	0	2742	1.18417	119	86	29	51	0.0009987
GO:0043044	ATP-dependent chromatin remodeling	GO:0007047	cell wall organization	17	191	0	2742	1.18417	119	86	29	51	0.0009987
GO:0006412	translation	GO:0043486	histone exchange	117	9	0	864	1.21875	47	15	9	16	0.0010004
GO:0006749	glutathione metabolic process	GO:0009308	amine metabolic process	13	171	0	1441	1.54268	2	35	15	27	0.00101035
GO:0043044	ATP-dependent chromatin remodeling	GO:0043413	biopolymer glycosylation	17	49	0	691	1.2055	62	20	7	13	0.00101633
GO:0070085	glycosylation	GO:0043044	ATP-dependent chromatin remodeling	49	17	0	691	1.2055	62	20	7	13	0.00101633
GO:0043044	ATP-dependent chromatin remodeling	GO:0006486	protein amino acid glycosylation	17	49	0	691	1.2055	62	20	7	13	0.00101633
GO:0034728	nucleosome organization	GO:0000003	reproduction	31	184	0	4666	1.22246	142	122	49	87	0.00101934
GO:0016049	cell growth	GO:0002097	tRNA wobble base modification	57	16	3	827	1.10278	3	49	9	15	0.00101956
GO:0016049	cell growth	GO:0002098	tRNA wobble uridine modification	57	16	3	827	1.10278	3	49	9	15	0.00101956
GO:0048308	organelle inheritance	GO:0051301	cell division	45	75	6	2490	1.35542	40	197	26	47	0.00103049
GO:0002097	tRNA wobble base modification	GO:0031327	negative regulation of cellular biosynthetic process	19	156	0	2627	1.12828	37	186	27	49	0.00103521
GO:0002098	tRNA wobble uridine modification	GO:0031327	negative regulation of cellular biosynthetic process	19	156	0	2627	1.12828	37	186	27	49	0.00103521
GO:0006325	chromatin organization	GO:0016072	rRNA metabolic process	142	85	4	9731	1.24037	325	361	101	182	0.00104149
GO:0030705	cytoskeleton-dependent intracellular transport	GO:0008652	cellular amino acid biosynthetic process	18	65	0	1087	1.07636	27	8	11	20	0.0010456
GO:0006412	translation	GO:0006515	misfolded or incompletely synthesized protein catabolic process	117	40	0	3224	1.45161	88	64	34	60	0.00104638
GO:0006914	autophagy	GO:0006732	coenzyme metabolic process	118	85	1	6970	1.43902	44	164	73	131	0.00105512
GO:0030029	actin filament-based process	GO:0043044	ATP-dependent chromatin remodeling	82	17	0	1169	1.19247	69	32	12	22	0.00105814
GO:0043044	ATP-dependent chromatin remodeling	GO:0070882	cell wall organization or biogenesis	17	195	0	2794	1.18647	120	89	29	52	0.00106119
GO:0006412	translation	GO:0006323	DNA packaging	117	17	0	1828	1.08807	89	52	19	34	0.00106777
GO:0043486	histone exchange	GO:0070882	cell wall organization or biogenesis	9	195	0	1443	1.21622	77	41	15	27	0.00108542
GO:0044271	nitrogen compound biosynthetic process	GO:0005996	monosaccharide metabolic process	94	77	0	5429	1.33321	21	99	56	102	0.00110223
GO:0006111	regulation of gluconeogenesis	GO:0009991	response to extracellular stimulus	14	50	1	548	1.27737	0	28	6	10	0.00113443
GO:0006111	regulation of gluconeogenesis	GO:0009605	response to external stimulus	14	50	1	548	1.27737	0	28	6	10	0.00113443
GO:0043623	cellular protein complex assembly	GO:0007059	chromosome segregation	50	40	2	1500	1.33333	11	83	16	28	0.00114621
GO:0007118	budding cell apical bud growth	GO:0008033	tRNA processing	12	62	0	654	1.13761	2	48	7	12	0.00115748
GO:0005996	monosaccharide metabolic process	GO:0044106	cellular amine metabolic process	75	126	2	6934	1.36285	29	120	72	130	0.00121731
GO:0006520	cellular amino acid metabolic process	GO:0005996	monosaccharide metabolic process	126	75	2	6934	1.36285	29	120	72	130	0.00121731
GO:0006412	translation	GO:0007076	mitotic chromosome condensation	117	9	0	983	1.07121	56	22	10	18	0.00124825
GO:0030036	actin cytoskeleton organization	GO:0034728	nucleosome organization	77	31	0	1987	1.20131	76	45	21	37	0.00125353
GO:0006520	cellular amino acid metabolic process	GO:0006066	alcohol metabolic process	117	143	11	12639	1.32376	71	225	131	237	0.00126519
GO:0006066	alcohol metabolic process	GO:0044106	cellular amine metabolic process	143	117	11	12639	1.32376	71	225	131	237	0.00126519
GO:0030036	actin cytoskeleton organization	GO:0015931	nucleobase, nucleoside, nucleotide and nucleic acid transport	77	72	0	4376	1.26691	101	84	46	82	0.00127002
GO:0006974	response to DNA damage stimulus	GO:0006405	RNA export from nucleus	166	58	1	7894	1.21966	203	213	82	148	0.00127238
GO:0034502	protein localization to chromosome	GO:0006412	translation	7	117	0	714	1.14706	52	17	7	13	0.00128745
GO:0006730	one-carbon metabolic process	GO:0016072	rRNA metabolic process	47	89	0	3515	1.19004	101	79	37	66	0.00129037
GO:0006487	protein amino acid N-linked glycosylation	GO:0034621	cellular macromolecular complex subunit organization	31	196	0	4661	1.30358	135	120	48	87	0.00134065
GO:0034470	ncRNA processing	GO:0051301	cell division	143	81	0	8662	1.33722	97	308	90	162	0.00136141
GO:0046164	alcohol catabolic process	GO:0044271	nitrogen compound biosynthetic process	34	94	0	2466	1.29603	8	59	26	46	0.00136634
GO:0006890	retrograde vesicle-mediated transport, Golgi to ER	GO:0040023	establishment of nucleus localization	17	19	0	305	1.05902	18	1	3	6	0.00137833
GO:0034641	cellular nitrogen compound metabolic process	GO:0030705	cytoskeleton-dependent intracellular transport	166	18	0	2747	1.08773	48	29	29	51	0.00138474
GO:0016310	phosphorylation	GO:0034637	cellular carbohydrate biosynthetic process	86	32	2	2077	1.32499	7	55	22	39	0.00139387
GO:0007093	mitotic cell cycle checkpoint	GO:0007064	mitotic sister chromatid cohesion	21	15	1	297	1.06061	0	63	3	6	0.00140845
GO:0015931	nucleobase, nucleoside, nucleotide and nucleic acid transport	GO:0006974	response to DNA damage stimulus	71	166	1	9293	1.26827	214	230	97	174	0.0014136
GO:0007114	cell budding	GO:0070882	cell wall organization or biogenesis	26	182	13	3355	1.41043	35	156	35	63	0.00141801
GO:0070882	cell wall organization or biogenesis	GO:0032505	reproduction of a single-celled organism	182	26	13	3355	1.41043	35	156	35	63	0.00141801
GO:0019954	asexual reproduction	GO:0070882	cell wall organization or biogenesis	26	182	13	3355	1.41043	35	156	35	63	0.00141801
GO:0030036	actin cytoskeleton organization	GO:0006405	RNA export from nucleus	77	59	0	3727	1.21894	95	76	39	70	0.00142181
GO:0006974	response to DNA damage stimulus	GO:0006913	nucleocytoplasmic transport	166	78	1	10638	1.21715	246	275	111	199	0.0014264
GO:0006974	response to DNA damage stimulus	GO:0051169	nuclear transport	166	78	1	10638	1.21715	246	275	111	199	0.0014264
GO:0006412	translation	GO:0042257	ribosomal subunit assembly	106	10	11	953	1.11228	35	12	10	18	0.00142679
GO:0000001	mitochondrion inheritance	GO:0007064	mitotic sister chromatid cohesion	22	16	0	306	1.15033	33	4	3	6	0.00143107
GO:0051646	mitochondrion localization	GO:0007064	mitotic sister chromatid cohesion	23	16	0	321	1.14642	33	4	3	6	0.00143107
GO:0048311	mitochondrion distribution	GO:0007064	mitotic sister chromatid cohesion	22	16	0	306	1.15033	33	4	3	6	0.00143107
GO:0009100	glycoprotein metabolic process	GO:0002098	tRNA wobble uridine modification	20	19	0	331	1.14804	28	3	3	6	0.0014431
GO:0009100	glycoprotein metabolic process	GO:0002097	tRNA wobble base modification	20	19	0	331	1.14804	28	3	3	6	0.0014431
GO:0044106	cellular amine metabolic process	GO:0051129	negative regulation of cellular component organization	128	53	0	5405	1.25513	65	53	56	101	0.00146047
GO:0006520	cellular amino acid metabolic process	GO:0051129	negative regulation of cellular component organization	128	53	0	5405	1.25513	65	53	56	101	0.00146047
GO:0045722	positive regulation of gluconeogenesis	GO:0034621	cellular macromolecular complex subunit organization	5	196	0	711	1.37834	33	9	7	13	0.00148227
GO:0006338	chromatin remodeling	GO:0055085	transmembrane transport	40	136	0	3919	1.38811	76	59	41	73	0.00148726
GO:0009308	amine metabolic process	GO:0055114	oxidation reduction	164	75	7	9748	1.2618	71	231	101	183	0.00148904
GO:0006325	chromatin organization	GO:0008610	lipid biosynthetic process	146	84	0	9930	1.23505	327	373	103	186	0.00149501
GO:0034728	nucleosome organization	GO:0043413	biopolymer glycosylation	31	49	0	1242	1.22303	70	34	13	23	0.00150468
GO:0034728	nucleosome organization	GO:0006486	protein amino acid glycosylation	31	49	0	1242	1.22303	70	34	13	23	0.00150468
GO:0070085	glycosylation	GO:0034728	nucleosome organization	49	31	0	1242	1.22303	70	34	13	23	0.00150468
GO:0006412	translation	GO:0045835	negative regulation of meiosis	117	11	0	972	1.32407	32	11	10	18	0.00152793
GO:0006364	rRNA processing	GO:0006476	protein amino acid deacetylation	83	25	0	1874	1.10726	100	65	19	35	0.00153852
GO:0006338	chromatin remodeling	GO:0010324	membrane invagination	39	104	1	2914	1.3919	98	76	30	55	0.00155403
GO:0006457	protein folding	GO:0006412	translation	57	114	3	4929	1.31832	96	82	51	92	0.00155867
GO:0016053	organic acid biosynthetic process	GO:0006811	ion transport	88	137	0	9268	1.30082	59	200	96	174	0.00157381
GO:0006811	ion transport	GO:0046394	carboxylic acid biosynthetic process	137	88	0	9268	1.30082	59	200	96	174	0.00157381
GO:0034470	ncRNA processing	GO:0070882	cell wall organization or biogenesis	142	194	1	21257	1.29595	252	649	221	398	0.00158155
GO:0006412	translation	GO:0048285	organelle fission	117	28	0	2709	1.2093	25	128	28	51	0.00158457
GO:0006412	translation	GO:0042273	ribosomal large subunit biogenesis	117	16	0	1494	1.25301	62	32	16	28	0.00161194
GO:0006412	translation	GO:0030261	chromosome condensation	117	10	0	1037	1.12825	56	22	11	19	0.00162615
GO:0046164	alcohol catabolic process	GO:0009309	amine biosynthetic process	34	73	0	1957	1.26827	6	53	20	37	0.00163716
GO:0006412	translation	GO:0034503	protein localization to nucleolar rDNA repeats	117	4	0	454	1.03084	47	11	5	9	0.00164117
GO:0070882	cell wall organization or biogenesis	GO:0000910	cytokinesis	185	11	10	1464	1.39003	11	85	15	27	0.00164899
GO:0006412	translation	GO:0051052	regulation of DNA metabolic process	117	38	0	3627	1.22581	23	108	38	68	0.00166678
GO:0006412	translation	GO:0007097	nuclear migration	117	18	0	1966	1.07121	21	125	20	37	0.00166715
GO:0009308	amine metabolic process	GO:0051129	negative regulation of cellular component organization	171	53	0	7207	1.25753	97	91	75	135	0.00166793
GO:0007117	budding cell bud growth	GO:0006399	tRNA metabolic process	27	83	1	1826	1.22727	16	104	19	34	0.00168019
GO:0048590	non-developmental growth	GO:0006399	tRNA metabolic process	27	83	1	1826	1.22727	16	104	19	34	0.00168019
GO:0007062	sister chromatid cohesion	GO:0051646	mitochondrion localization	21	23	0	406	1.18966	35	7	4	8	0.00168307
GO:0006400	tRNA modification	GO:0007163	establishment or maintenance of cell polarity	51	88	0	3414	1.31459	39	167	36	64	0.00171644
GO:0045229	external encapsulating structure organization	GO:0006895	Golgi to endosome transport	191	9	0	1477	1.16385	45	23	15	28	0.00171754
GO:0007047	cell wall organization	GO:0006895	Golgi to endosome transport	191	9	0	1477	1.16385	45	23	15	28	0.00171754
GO:0044271	nitrogen compound biosynthetic process	GO:0046365	monosaccharide catabolic process	94	31	0	2274	1.28144	7	54	24	43	0.00172806
GO:0044085	cellular component biogenesis	GO:0048878	chemical homeostasis	50	127	0	4668	1.36033	33	136	49	87	0.00173192
GO:0007047	cell wall organization	GO:0000910	cytokinesis	181	11	10	1440	1.38264	11	84	15	27	0.00173313
GO:0045229	external encapsulating structure organization	GO:0000910	cytokinesis	181	11	10	1440	1.38264	11	84	15	27	0.00173313
GO:0031577	spindle checkpoint	GO:0007017	microtubule-based process	13	64	4	762	1.09186	14	140	8	14	0.00173537
GO:0006412	translation	GO:0000462	maturation of SSU-rRNA from tricistronic rRNA transcript (SSU-rRNA, 5.8S rRNA, LSU-rRNA)	101	9	16	783	1.16092	44	15	8	15	0.0017411
GO:0006412	translation	GO:0030490	maturation of SSU-rRNA	101	9	16	783	1.16092	44	15	8	15	0.0017411
GO:0043044	ATP-dependent chromatin remodeling	GO:0007264	small GTPase mediated signal transduction	17	49	0	692	1.20376	41	12	7	13	0.0017424
GO:0006412	translation	GO:0040023	establishment of nucleus localization	117	19	0	2083	1.06721	25	132	22	39	0.00178246
GO:0007017	microtubule-based process	GO:0006767	water-soluble vitamin metabolic process	68	58	0	3298	1.19588	32	19	34	62	0.00179065
GO:0030029	actin filament-based process	GO:0034728	nucleosome organization	82	31	0	2108	1.20588	79	51	22	39	0.0018229
GO:0007124	pseudohyphal growth	GO:0002098	tRNA wobble uridine modification	55	17	2	821	1.13886	3	44	9	15	0.00183096
GO:0007124	pseudohyphal growth	GO:0002097	tRNA wobble base modification	55	17	2	821	1.13886	3	44	9	15	0.00183096
GO:0006412	translation	GO:0022403	cell cycle phase	116	90	1	8084	1.29144	94	299	84	151	0.00183316
GO:0022414	reproductive process	GO:0070838	divalent metal ion transport	92	11	0	661	1.53101	0	23	7	12	0.00186772
GO:0002098	tRNA wobble uridine modification	GO:0009892	negative regulation of metabolic process	19	196	0	3316	1.12304	48	203	34	62	0.00188332
GO:0002097	tRNA wobble base modification	GO:0009892	negative regulation of metabolic process	19	196	0	3316	1.12304	48	203	34	62	0.00188332
GO:0030029	actin filament-based process	GO:0051301	cell division	67	66	15	3435	1.28734	41	172	36	64	0.00188378
GO:0006486	protein amino acid glycosylation	GO:0016568	chromatin modification	49	120	0	4562	1.28891	170	157	47	85	0.00188852
GO:0070085	glycosylation	GO:0016568	chromatin modification	49	120	0	4562	1.28891	170	157	47	85	0.00188852
GO:0043413	biopolymer glycosylation	GO:0016568	chromatin modification	49	120	0	4562	1.28891	170	157	47	85	0.00188852
GO:0051603	proteolysis involved in cellular protein catabolic process	GO:0006310	DNA recombination	110	74	1	6562	1.24048	69	238	68	123	0.00190745
GO:0009117	nucleotide metabolic process	GO:0002098	tRNA wobble uridine modification	113	19	0	1840	1.16685	37	18	19	34	0.00191808
GO:0006753	nucleoside phosphate metabolic process	GO:0002098	tRNA wobble uridine modification	113	19	0	1840	1.16685	37	18	19	34	0.00191808
GO:0002097	tRNA wobble base modification	GO:0006753	nucleoside phosphate metabolic process	19	113	0	1840	1.16685	37	18	19	34	0.00191808
GO:0009117	nucleotide metabolic process	GO:0002097	tRNA wobble base modification	113	19	0	1840	1.16685	37	18	19	34	0.00191808
GO:0006412	translation	GO:0030433	ER-associated protein catabolic process	117	34	0	2711	1.46736	64	45	28	51	0.00192546
GO:0034984	cellular response to DNA damage stimulus	GO:0051169	nuclear transport	145	78	1	9288	1.2177	216	237	97	174	0.00192811
GO:0034984	cellular response to DNA damage stimulus	GO:0006913	nucleocytoplasmic transport	145	78	1	9288	1.2177	216	237	97	174	0.00192811
GO:0006487	protein amino acid N-linked glycosylation	GO:0006325	chromatin organization	31	146	0	3605	1.25548	149	131	37	68	0.0019478
GO:0000288	nuclear-transcribed mRNA catabolic process, deadenylation-dependent decay	GO:0006913	nucleocytoplasmic transport	7	79	0	441	1.25397	0	27	5	8	0.0019559
GO:0000288	nuclear-transcribed mRNA catabolic process, deadenylation-dependent decay	GO:0051169	nuclear transport	7	79	0	441	1.25397	0	27	5	8	0.0019559
GO:0040007	growth	GO:0022406	membrane docking	106	8	0	745	1.13826	2	40	8	14	0.00195982
GO:0040007	growth	GO:0048278	vesicle docking	106	8	0	745	1.13826	2	40	8	14	0.00195982
GO:0019954	asexual reproduction	GO:0006302	double-strand break repair	39	39	0	1257	1.21002	49	23	13	24	0.00196488
GO:0006302	double-strand break repair	GO:0032505	reproduction of a single-celled organism	39	39	0	1257	1.21002	49	23	13	24	0.00196488
GO:0007114	cell budding	GO:0006302	double-strand break repair	39	39	0	1257	1.21002	49	23	13	24	0.00196488
GO:0006412	translation	GO:0000027	ribosomal large subunit assembly	114	10	3	1027	1.11003	36	13	11	19	0.00196731
GO:0005996	monosaccharide metabolic process	GO:0009309	amine biosynthetic process	77	73	0	4324	1.29995	19	90	45	81	0.00196942
GO:0009066	aspartate family amino acid metabolic process	GO:0006623	protein targeting to vacuole	34	53	0	1370	1.31533	31	13	14	26	0.00198924
GO:0016049	cell growth	GO:0006400	tRNA modification	57	48	3	2029	1.34845	11	74	21	38	0.00199399
GO:0005976	polysaccharide metabolic process	GO:0010558	negative regulation of macromolecule biosynthetic process	44	145	1	4891	1.30444	104	93	51	92	0.0020082
GO:0016458	gene silencing	GO:0002098	tRNA wobble uridine modification	74	19	0	1263	1.11322	13	101	13	24	0.00201651
GO:0016458	gene silencing	GO:0002097	tRNA wobble base modification	74	19	0	1263	1.11322	13	101	13	24	0.00201651
GO:0051172	negative regulation of nitrogen compound metabolic process	GO:0044264	cellular polysaccharide metabolic process	143	42	1	4634	1.29607	96	84	48	87	0.00202022
GO:0045934	negative regulation of nucleobase, nucleoside, nucleotide and nucleic acid metabolic process	GO:0044264	cellular polysaccharide metabolic process	143	42	1	4634	1.29607	96	84	48	87	0.00202022
GO:0043632	modification-dependent macromolecule catabolic process	GO:0006302	double-strand break repair	111	37	2	3470	1.18357	41	172	36	65	0.00203488
GO:0009165	nucleotide biosynthetic process	GO:0055085	transmembrane transport	26	129	7	2154	1.5571	19	7	22	40	0.00204118
GO:0032787	monocarboxylic acid metabolic process	GO:0030010	establishment of cell polarity	94	78	0	5228	1.40245	96	87	54	98	0.00204936
GO:0019954	asexual reproduction	GO:0045229	external encapsulating structure organization	26	178	13	3303	1.40115	35	155	34	62	0.0020601
GO:0045229	external encapsulating structure organization	GO:0032505	reproduction of a single-celled organism	178	26	13	3303	1.40115	35	155	34	62	0.0020601
GO:0007114	cell budding	GO:0007047	cell wall organization	26	178	13	3303	1.40115	35	155	34	62	0.0020601
GO:0019954	asexual reproduction	GO:0007047	cell wall organization	26	178	13	3303	1.40115	35	155	34	62	0.0020601
GO:0045229	external encapsulating structure organization	GO:0007114	cell budding	178	26	13	3303	1.40115	35	155	34	62	0.0020601
GO:0007047	cell wall organization	GO:0032505	reproduction of a single-celled organism	178	26	13	3303	1.40115	35	155	34	62	0.0020601
GO:0070882	cell wall organization or biogenesis	GO:0032447	protein urmylation	195	5	0	954	1.02201	8	78	10	18	0.00206531
GO:0006487	protein amino acid N-linked glycosylation	GO:0006839	mitochondrial transport	31	40	0	949	1.30664	28	9	10	18	0.00206595
GO:0032774	RNA biosynthetic process	GO:0007017	microtubule-based process	63	68	0	3313	1.29309	114	95	34	62	0.00206832
GO:0043044	ATP-dependent chromatin remodeling	GO:0000003	reproduction	17	184	0	2610	1.19847	116	90	27	49	0.00207518
GO:0000469	cleavages during rRNA processing	GO:0032268	regulation of cellular protein metabolic process	20	112	2	1616	1.38614	58	32	17	30	0.00208036
GO:0007062	sister chromatid cohesion	GO:0051641	cellular localization	20	83	1	1423	1.16655	72	41	15	27	0.00208273
GO:0042592	homeostatic process	GO:0051604	protein maturation	174	28	1	3269	1.49036	38	167	34	61	0.0020944
GO:0045229	external encapsulating structure organization	GO:0009451	RNA modification	190	71	1	10438	1.29239	118	348	109	195	0.00209723
GO:0007047	cell wall organization	GO:0009451	RNA modification	190	71	1	10438	1.29239	118	348	109	195	0.00209723
GO:0046365	monosaccharide catabolic process	GO:0009309	amine biosynthetic process	31	73	0	1802	1.25583	5	48	19	34	0.00210452
GO:0034621	cellular macromolecular complex subunit organization	GO:0055085	transmembrane transport	195	135	1	20027	1.31448	234	288	208	375	0.00210461
GO:0006325	chromatin organization	GO:0006486	protein amino acid glycosylation	146	49	0	5645	1.26732	198	197	59	106	0.00211649
GO:0006325	chromatin organization	GO:0043413	biopolymer glycosylation	146	49	0	5645	1.26732	198	197	59	106	0.00211649
GO:0006325	chromatin organization	GO:0070085	glycosylation	146	49	0	5645	1.26732	198	197	59	106	0.00211649
GO:0002098	tRNA wobble uridine modification	GO:0040029	regulation of gene expression, epigenetic	19	75	0	1278	1.11502	13	100	13	24	0.0021215
GO:0002097	tRNA wobble base modification	GO:0040029	regulation of gene expression, epigenetic	19	75	0	1278	1.11502	13	100	13	24	0.0021215
GO:0006753	nucleoside phosphate metabolic process	GO:0045941	positive regulation of transcription	113	115	0	9106	1.42708	69	222	95	171	0.00212745
GO:0009117	nucleotide metabolic process	GO:0045941	positive regulation of transcription	113	115	0	9106	1.42708	69	222	95	171	0.00212745
GO:0016053	organic acid biosynthetic process	GO:0016052	carbohydrate catabolic process	88	46	0	3033	1.33465	10	60	32	57	0.00213152
GO:0016052	carbohydrate catabolic process	GO:0046394	carboxylic acid biosynthetic process	46	88	0	3033	1.33465	10	60	32	57	0.00213152
GO:0034470	ncRNA processing	GO:0007047	cell wall organization	142	190	1	20893	1.29134	250	640	217	391	0.00214601
GO:0034470	ncRNA processing	GO:0045229	external encapsulating structure organization	142	190	1	20893	1.29134	250	640	217	391	0.00214601
GO:0044262	cellular carbohydrate metabolic process	GO:0034621	cellular macromolecular complex subunit organization	143	193	3	21322	1.29439	372	478	222	399	0.00215924
GO:0006281	DNA repair	GO:0007096	regulation of exit from mitosis	134	18	0	1870	1.28984	9	67	19	35	0.00215987
GO:0018193	peptidyl-amino acid modification	GO:0006405	RNA export from nucleus	69	57	2	3020	1.30232	90	70	31	57	0.00217702
GO:0006364	rRNA processing	GO:0016571	histone methylation	83	16	0	1173	1.13214	56	28	12	22	0.00218614
GO:0016049	cell growth	GO:0008033	tRNA processing	57	59	3	2500	1.3452	17	96	26	47	0.00219791
GO:0007096	regulation of exit from mitosis	GO:0034984	cellular response to DNA damage stimulus	18	146	0	2030	1.29458	11	72	21	38	0.00220417
GO:0009064	glutamine family amino acid metabolic process	GO:0000003	reproduction	25	184	0	2884	1.59501	32	18	30	54	0.00220467
GO:0000280	nuclear division	GO:0006461	protein complex assembly	17	86	2	1147	1.27463	11	92	12	21	0.00220917
GO:0043486	histone exchange	GO:0007264	small GTPase mediated signal transduction	9	49	0	369	1.19512	28	4	4	7	0.00221016
GO:0051052	regulation of DNA metabolic process	GO:0042255	ribosome assembly	38	28	0	862	1.23434	2	37	9	16	0.00221328
GO:0022904	respiratory electron transport chain	GO:0016568	chromatin modification	20	120	0	1974	1.21581	21	114	21	37	0.00221603
GO:0022900	electron transport chain	GO:0016568	chromatin modification	20	120	0	1974	1.21581	21	114	21	37	0.00221603
GO:0000725	recombinational repair	GO:0019941	modification-dependent protein catabolic process	25	104	0	2348	1.10733	23	125	24	44	0.00223058
GO:0006511	ubiquitin-dependent protein catabolic process	GO:0000725	recombinational repair	104	25	0	2348	1.10733	23	125	24	44	0.00223058
GO:0051640	organelle localization	GO:0007064	mitotic sister chromatid cohesion	26	16	0	359	1.15877	36	6	4	7	0.00223172
GO:0022413	reproductive process in single-celled organism	GO:0070838	divalent metal ion transport	88	11	0	638	1.51724	0	22	7	12	0.00224127
GO:0048610	reproductive cellular process	GO:0070838	divalent metal ion transport	88	11	0	638	1.51724	0	22	7	12	0.00224127
GO:0070882	cell wall organization or biogenesis	GO:0009451	RNA modification	194	71	1	10610	1.29821	119	352	110	199	0.00224243
GO:0048193	Golgi vesicle transport	GO:0048869	cellular developmental process	123	156	6	14549	1.31885	353	435	151	272	0.00224273
GO:0009890	negative regulation of biosynthetic process	GO:0044262	cellular carbohydrate metabolic process	156	144	2	17356	1.29431	325	406	181	325	0.00224739
GO:0007094	mitotic cell cycle spindle assembly checkpoint	GO:0007059	chromosome segregation	11	40	2	347	1.26801	2	63	4	6	0.00225164
GO:0045841	negative regulation of mitotic metaphase/anaphase transition	GO:0007059	chromosome segregation	11	40	2	347	1.26801	2	63	4	6	0.00225164
GO:0034620	cellular response to unfolded protein	GO:0044262	cellular carbohydrate metabolic process	11	145	1	1230	1.29675	14	101	13	23	0.00226808
GO:0030968	endoplasmic reticulum unfolded protein response	GO:0044262	cellular carbohydrate metabolic process	11	145	1	1230	1.29675	14	101	13	23	0.00226808
GO:0030036	actin cytoskeleton organization	GO:0006468	protein amino acid phosphorylation	72	77	5	4284	1.29412	48	186	45	80	0.00228204
GO:0002098	tRNA wobble uridine modification	GO:0055086	nucleobase, nucleoside and nucleotide metabolic process	19	139	0	2262	1.16755	38	21	24	42	0.00229346
GO:0002097	tRNA wobble base modification	GO:0055086	nucleobase, nucleoside and nucleotide metabolic process	19	139	0	2262	1.16755	38	21	24	42	0.00229346
GO:0016044	membrane organization	GO:0043044	ATP-dependent chromatin remodeling	180	17	0	2503	1.22253	105	79	26	47	0.00229481
GO:0009308	amine metabolic process	GO:0006066	alcohol metabolic process	134	117	37	11624	1.34876	62	198	121	218	0.00229716
GO:0006974	response to DNA damage stimulus	GO:0051236	establishment of RNA localization	166	59	1	7991	1.22563	204	219	83	150	0.00231091
GO:0006974	response to DNA damage stimulus	GO:0050658	RNA transport	166	59	1	7991	1.22563	204	219	83	150	0.00231091
GO:0050657	nucleic acid transport	GO:0006974	response to DNA damage stimulus	59	166	1	7991	1.22563	204	219	83	150	0.00231091
GO:0018193	peptidyl-amino acid modification	GO:0050658	RNA transport	69	58	2	3050	1.31213	91	70	32	57	0.00232411
GO:0018193	peptidyl-amino acid modification	GO:0051236	establishment of RNA localization	69	58	2	3050	1.31213	91	70	32	57	0.00232411
GO:0050657	nucleic acid transport	GO:0018193	peptidyl-amino acid modification	58	69	2	3050	1.31213	91	70	32	57	0.00232411
GO:0051168	nuclear export	GO:0030036	actin cytoskeleton organization	66	76	1	4140	1.21159	101	87	43	78	0.00232821
GO:0051603	proteolysis involved in cellular protein catabolic process	GO:0000725	recombinational repair	111	25	0	2507	1.1069	26	128	26	47	0.00233201
GO:0007062	sister chromatid cohesion	GO:0051640	organelle localization	21	26	0	455	1.2	38	9	5	9	0.00233697
GO:0016567	protein ubiquitination	GO:0000737	DNA catabolic process, endonucleolytic	60	17	0	765	1.33333	1	30	8	14	0.0023491
GO:0030029	actin filament-based process	GO:0007062	sister chromatid cohesion	82	21	0	1498	1.14953	52	27	16	28	0.0023544
GO:0006281	DNA repair	GO:0010646	regulation of cell communication	134	73	0	7722	1.26677	164	173	80	145	0.00236142
GO:0006364	rRNA processing	GO:0016575	histone deacetylation	83	24	0	1791	1.11223	99	64	19	34	0.00236577
GO:0043413	biopolymer glycosylation	GO:0006839	mitochondrial transport	49	40	0	1495	1.31104	38	18	16	28	0.00237632
GO:0006839	mitochondrial transport	GO:0006486	protein amino acid glycosylation	40	49	0	1495	1.31104	38	18	16	28	0.00237632
GO:0070085	glycosylation	GO:0006839	mitochondrial transport	49	40	0	1495	1.31104	38	18	16	28	0.00237632
GO:0051246	regulation of protein metabolic process	GO:0007346	regulation of mitotic cell cycle	142	51	6	5790	1.25078	68	237	60	108	0.00237971
GO:0030036	actin cytoskeleton organization	GO:0006338	chromatin remodeling	76	39	1	2238	1.3244	80	55	23	42	0.00238919
GO:0051656	establishment of organelle localization	GO:0008652	cellular amino acid biosynthetic process	43	65	0	2502	1.11711	42	26	26	47	0.0024022
GO:0030029	actin filament-based process	GO:0050658	RNA transport	81	59	1	3860	1.23808	96	80	40	72	0.00240946
GO:0030029	actin filament-based process	GO:0051236	establishment of RNA localization	81	59	1	3860	1.23808	96	80	40	72	0.00240946
GO:0030029	actin filament-based process	GO:0050657	nucleic acid transport	81	59	1	3860	1.23808	96	80	40	72	0.00240946
GO:0006325	chromatin organization	GO:0006470	protein amino acid dephosphorylation	145	26	1	2919	1.29154	65	47	30	55	0.00241156
GO:0007094	mitotic cell cycle spindle assembly checkpoint	GO:0048193	Golgi vesicle transport	12	128	1	1258	1.22099	33	15	13	24	0.00242234
GO:0048193	Golgi vesicle transport	GO:0045841	negative regulation of mitotic metaphase/anaphase transition	128	12	1	1258	1.22099	33	15	13	24	0.00242234
GO:0030036	actin cytoskeleton organization	GO:0007064	mitotic sister chromatid cohesion	77	16	0	1120	1.1	43	19	12	21	0.00242754
GO:0007062	sister chromatid cohesion	GO:0007093	mitotic cell cycle checkpoint	20	21	1	384	1.09375	2	69	4	7	0.00243691
GO:0045229	external encapsulating structure organization	GO:0051301	cell division	165	55	26	6213	1.46065	58	201	65	116	0.00244466
GO:0007047	cell wall organization	GO:0051301	cell division	165	55	26	6213	1.46065	58	201	65	116	0.00244466
GO:0034227	tRNA thio-modification	GO:0051186	cofactor metabolic process	4	109	0	372	1.17204	15	1	4	7	0.00245262
GO:0048590	non-developmental growth	GO:0006400	tRNA modification	27	50	1	1131	1.19363	9	75	12	21	0.00245671
GO:0007117	budding cell bud growth	GO:0006400	tRNA modification	27	50	1	1131	1.19363	9	75	12	21	0.00245671
GO:0051246	regulation of protein metabolic process	GO:0000459	exonucleolytic trimming during rRNA processing	148	9	0	1012	1.31621	36	14	11	19	0.00246535
GO:0034470	ncRNA processing	GO:0019953	sexual reproduction	142	132	1	14422	1.29968	189	513	150	270	0.00247372
GO:0032774	RNA biosynthetic process	GO:0007010	cytoskeleton organization	63	126	0	6196	1.28115	177	182	64	116	0.002486
GO:0002097	tRNA wobble base modification	GO:0045814	negative regulation of gene expression, epigenetic	19	70	0	1194	1.1139	12	99	12	22	0.00251602
GO:0045814	negative regulation of gene expression, epigenetic	GO:0002098	tRNA wobble uridine modification	70	19	0	1194	1.1139	12	99	12	22	0.00251602
GO:0002098	tRNA wobble uridine modification	GO:0006342	chromatin silencing	19	70	0	1194	1.1139	12	99	12	22	0.00251602
GO:0002097	tRNA wobble base modification	GO:0006342	chromatin silencing	19	70	0	1194	1.1139	12	99	12	22	0.00251602
GO:0009966	regulation of signal transduction	GO:0034984	cellular response to DNA damage stimulus	72	146	0	8272	1.27079	175	188	86	155	0.00253756
GO:0050801	ion homeostasis	GO:0044085	cellular component biogenesis	126	50	0	4635	1.35922	33	136	48	87	0.0025495
GO:0044262	cellular carbohydrate metabolic process	GO:0031327	negative regulation of cellular biosynthetic process	144	154	2	17068	1.29927	324	405	178	320	0.00255906
GO:0009890	negative regulation of biosynthetic process	GO:0006400	tRNA modification	158	51	0	6451	1.24911	85	279	67	121	0.00256919
GO:0010558	negative regulation of macromolecule biosynthetic process	GO:0002098	tRNA wobble uridine modification	146	19	0	2448	1.13317	37	177	25	46	0.00257152
GO:0010558	negative regulation of macromolecule biosynthetic process	GO:0002097	tRNA wobble base modification	146	19	0	2448	1.13317	37	177	25	46	0.00257152
GO:0006400	tRNA modification	GO:0030010	establishment of cell polarity	51	78	0	3070	1.29577	37	162	32	57	0.00258931
GO:0006505	GPI anchor metabolic process	GO:0007006	mitochondrial membrane organization	8	23	0	136	1.35294	18	0	1	3	0.0025974
GO:0010608	posttranscriptional regulation of gene expression	GO:0042255	ribosome assembly	93	21	7	1424	1.37149	56	31	15	27	0.00261633
GO:0006508	proteolysis	GO:0000725	recombinational repair	143	25	0	3218	1.11094	31	138	33	60	0.00261816
GO:0042592	homeostatic process	GO:0031570	DNA integrity checkpoint	172	16	3	2364	1.16413	13	74	25	44	0.00262505
GO:0007062	sister chromatid cohesion	GO:0006897	endocytosis	21	67	0	1215	1.15802	40	18	13	23	0.00262822
GO:0006412	translation	GO:0006730	one-carbon metabolic process	117	47	0	4183	1.31461	89	74	44	78	0.00263764
GO:0031324	negative regulation of cellular metabolic process	GO:0000727	double-strand break repair via break-induced replication	173	7	1	1109	1.09197	10	80	12	21	0.0026513
GO:0070085	glycosylation	GO:0070882	cell wall organization or biogenesis	41	187	8	5345	1.43442	124	403	56	100	0.00266382
GO:0043413	biopolymer glycosylation	GO:0070882	cell wall organization or biogenesis	41	187	8	5345	1.43442	124	403	56	100	0.00266382
GO:0070882	cell wall organization or biogenesis	GO:0006486	protein amino acid glycosylation	187	41	8	5345	1.43442	124	403	56	100	0.00266382
GO:0030036	actin cytoskeleton organization	GO:0043486	histone exchange	77	9	0	597	1.1608	43	13	6	11	0.00266623
GO:0006515	misfolded or incompletely synthesized protein catabolic process	GO:0006913	nucleocytoplasmic transport	40	79	0	2556	1.23631	63	44	27	48	0.00268322
GO:0006515	misfolded or incompletely synthesized protein catabolic process	GO:0051169	nuclear transport	40	79	0	2556	1.23631	63	44	27	48	0.00268322
GO:0005975	carbohydrate metabolic process	GO:0034621	cellular macromolecular complex subunit organization	196	193	3	29279	1.29198	457	618	305	548	0.00269114
GO:0006536	glutamate metabolic process	GO:0032505	reproduction of a single-celled organism	16	39	0	426	1.46479	14	1	4	8	0.00269906
GO:0006536	glutamate metabolic process	GO:0007114	cell budding	16	39	0	426	1.46479	14	1	4	8	0.00269906
GO:0006536	glutamate metabolic process	GO:0019954	asexual reproduction	16	39	0	426	1.46479	14	1	4	8	0.00269906
GO:0006350	transcription	GO:0007017	microtubule-based process	63	68	0	3423	1.25153	127	106	36	64	0.00270086
GO:0000478	endonucleolytic cleavages during rRNA processing	GO:0050790	regulation of catalytic activity	13	66	0	648	1.32407	0	21	7	12	0.0027027
GO:0000479	endonucleolytic cleavage of tricistronic rRNA transcript (SSU-rRNA, 5.8S rRNA, LSU-rRNA)	GO:0050790	regulation of catalytic activity	13	66	0	648	1.32407	0	21	7	12	0.0027027
GO:0009890	negative regulation of biosynthetic process	GO:0030258	lipid modification	158	19	0	2106	1.42545	7	51	22	39	0.00271398
GO:0010558	negative regulation of macromolecule biosynthetic process	GO:0000727	double-strand break repair via break-induced replication	145	7	1	927	1.09493	8	71	10	17	0.00272673
GO:0034984	cellular response to DNA damage stimulus	GO:0010646	regulation of cell communication	146	73	0	8418	1.2661	175	189	88	158	0.00272706
GO:0006406	mRNA export from nucleus	GO:0018193	peptidyl-amino acid modification	38	69	2	2145	1.22238	66	45	22	40	0.00273443
GO:0051028	mRNA transport	GO:0018193	peptidyl-amino acid modification	38	69	2	2145	1.22238	66	45	22	40	0.00273443
GO:0008654	phospholipid biosynthetic process	GO:0070887	cellular response to chemical stimulus	37	44	1	1313	1.23991	11	82	14	25	0.0027558
GO:0006348	chromatin silencing at telomere	GO:0002097	tRNA wobble base modification	43	19	0	733	1.1146	7	76	8	14	0.00275875
GO:0006348	chromatin silencing at telomere	GO:0002098	tRNA wobble uridine modification	43	19	0	733	1.1146	7	76	8	14	0.00275875
GO:0015931	nucleobase, nucleoside, nucleotide and nucleic acid transport	GO:0034984	cellular response to DNA damage stimulus	71	145	1	8155	1.26242	186	201	85	153	0.00276112
GO:0070882	cell wall organization or biogenesis	GO:0051301	cell division	169	55	26	6313	1.47236	60	204	66	118	0.00276787
GO:0022618	ribonucleoprotein complex assembly	GO:0006476	protein amino acid deacetylation	49	25	0	1086	1.12799	62	30	11	20	0.00278274
GO:0034660	ncRNA metabolic process	GO:0051301	cell division	165	81	0	10017	1.33423	110	327	104	188	0.00279503
GO:0008610	lipid biosynthetic process	GO:0065004	protein-DNA complex assembly	84	29	0	1990	1.22412	59	37	21	37	0.0028043
GO:0019941	modification-dependent protein catabolic process	GO:0000724	double-strand break repair via homologous recombination	104	17	0	1587	1.11405	17	101	17	30	0.00281125
GO:0006511	ubiquitin-dependent protein catabolic process	GO:0000724	double-strand break repair via homologous recombination	104	17	0	1587	1.11405	17	101	17	30	0.00281125
GO:0006520	cellular amino acid metabolic process	GO:0006811	ion transport	128	137	0	13138	1.33475	77	231	137	246	0.00284249
GO:0044106	cellular amine metabolic process	GO:0006811	ion transport	128	137	0	13138	1.33475	77	231	137	246	0.00284249
GO:0032268	regulation of cellular protein metabolic process	GO:0042255	ribosome assembly	107	21	7	1679	1.3383	62	38	17	31	0.00284957
GO:0008033	tRNA processing	GO:0051301	cell division	62	81	0	3825	1.31294	41	167	40	72	0.00285583
GO:0009891	positive regulation of biosynthetic process	GO:0006753	nucleoside phosphate metabolic process	132	113	0	10430	1.43011	78	240	108	195	0.00286392
GO:0009117	nucleotide metabolic process	GO:0031328	positive regulation of cellular biosynthetic process	113	132	0	10430	1.43011	78	240	108	195	0.00286392
GO:0031328	positive regulation of cellular biosynthetic process	GO:0006753	nucleoside phosphate metabolic process	132	113	0	10430	1.43011	78	240	108	195	0.00286392
GO:0009117	nucleotide metabolic process	GO:0009891	positive regulation of biosynthetic process	113	132	0	10430	1.43011	78	240	108	195	0.00286392
GO:0043486	histone exchange	GO:0000003	reproduction	9	184	0	1380	1.2	75	43	14	26	0.00287123
GO:0051168	nuclear export	GO:0006974	response to DNA damage stimulus	66	166	1	9021	1.2145	213	238	94	169	0.00291936
GO:0030258	lipid modification	GO:0031327	negative regulation of cellular biosynthetic process	19	156	0	2068	1.43327	7	50	22	39	0.00291961
GO:0051246	regulation of protein metabolic process	GO:0000469	cleavages during rRNA processing	146	20	2	2159	1.35248	68	47	22	40	0.00292001
GO:0007117	budding cell bud growth	GO:0016197	endosome transport	27	47	1	1030	1.23204	41	17	11	19	0.00292967
GO:0048590	non-developmental growth	GO:0016197	endosome transport	27	47	1	1030	1.23204	41	17	11	19	0.00292967
GO:0030029	actin filament-based process	GO:0015931	nucleobase, nucleoside, nucleotide and nucleic acid transport	81	71	1	4482	1.28313	100	88	47	84	0.00293794
GO:0010628	positive regulation of gene expression	GO:0006753	nucleoside phosphate metabolic process	116	113	0	9161	1.43085	70	223	95	172	0.00293987
GO:0010628	positive regulation of gene expression	GO:0009117	nucleotide metabolic process	116	113	0	9161	1.43085	70	223	95	172	0.00293987
GO:0009966	regulation of signal transduction	GO:0006281	DNA repair	72	134	0	7588	1.27148	164	172	79	142	0.00294792
GO:0048193	Golgi vesicle transport	GO:0000003	reproduction	117	172	12	15177	1.32595	342	426	158	284	0.00297037
GO:0034470	ncRNA processing	GO:0022414	reproductive process	141	90	2	9833	1.29055	119	350	102	184	0.00298315
GO:0016071	mRNA metabolic process	GO:0006260	DNA replication	104	53	2	4500	1.22489	148	137	47	84	0.00298976
GO:0009266	response to temperature stimulus	GO:0006865	amino acid transport	182	36	0	4344	1.50829	49	37	45	81	0.0030315
GO:0006536	glutamate metabolic process	GO:0000003	reproduction	16	184	0	1932	1.52381	26	12	20	36	0.00303398
GO:0006891	intra-Golgi vesicle-mediated transport	GO:0051129	negative regulation of cellular component organization	12	53	0	568	1.11972	24	5	6	11	0.00303786
GO:0000279	M phase	GO:0019748	secondary metabolic process	39	42	0	1378	1.18868	16	5	14	26	0.0030437
GO:0005996	monosaccharide metabolic process	GO:0046394	carboxylic acid biosynthetic process	77	88	0	5157	1.31394	24	100	54	97	0.00305193
GO:0016053	organic acid biosynthetic process	GO:0005996	monosaccharide metabolic process	88	77	0	5157	1.31394	24	100	54	97	0.00305193
GO:0022413	reproductive process in single-celled organism	GO:0034470	ncRNA processing	86	141	2	9422	1.28699	112	333	98	176	0.00307216
GO:0034470	ncRNA processing	GO:0048610	reproductive cellular process	141	86	2	9422	1.28699	112	333	98	176	0.00307216
GO:0048193	Golgi vesicle transport	GO:0051784	negative regulation of nuclear division	128	17	1	1684	1.29216	35	18	18	32	0.00307541
GO:0048193	Golgi vesicle transport	GO:0045839	negative regulation of mitosis	128	17	1	1684	1.29216	35	18	18	32	0.00307541
GO:0006073	cellular glucan metabolic process	GO:0006733	oxidoreduction coenzyme metabolic process	31	38	0	752	1.56649	13	2	8	14	0.00308348
GO:0044042	glucan metabolic process	GO:0006733	oxidoreduction coenzyme metabolic process	31	38	0	752	1.56649	13	2	8	14	0.00308348
GO:0034641	cellular nitrogen compound metabolic process	GO:0019321	pentose metabolic process	166	14	0	1642	1.41535	2	29	17	31	0.00308868
GO:0006730	one-carbon metabolic process	GO:0044262	cellular carbohydrate metabolic process	47	146	0	5310	1.29228	113	107	55	99	0.00310671
GO:0032787	monocarboxylic acid metabolic process	GO:0007163	establishment or maintenance of cell polarity	94	88	0	5780	1.43114	101	96	60	108	0.00310755
GO:0034641	cellular nitrogen compound metabolic process	GO:0051129	negative regulation of cellular component organization	166	53	0	6823	1.28946	77	72	71	128	0.0031364
GO:0006974	response to DNA damage stimulus	GO:0019748	secondary metabolic process	167	42	0	4779	1.46767	59	49	50	90	0.00314285
GO:0016310	phosphorylation	GO:0006040	amino sugar metabolic process	88	14	0	950	1.29684	2	34	10	18	0.00314313
GO:0016310	phosphorylation	GO:0006041	glucosamine metabolic process	88	14	0	950	1.29684	2	34	10	18	0.00314313
GO:0016310	phosphorylation	GO:0006044	N-acetylglucosamine metabolic process	88	14	0	950	1.29684	2	34	10	18	0.00314313
GO:0016072	rRNA metabolic process	GO:0006342	chromatin silencing	87	68	2	4840	1.22231	128	123	50	91	0.00314921
GO:0045814	negative regulation of gene expression, epigenetic	GO:0016072	rRNA metabolic process	68	87	2	4840	1.22231	128	123	50	91	0.00314921
GO:0030473	nuclear migration along microtubule	GO:0006412	translation	14	117	0	1561	1.04933	15	99	16	29	0.00315475
GO:0006412	translation	GO:0007018	microtubule-based movement	117	14	0	1561	1.04933	15	99	16	29	0.00315475
GO:0006412	translation	GO:0010970	microtubule-based transport	117	14	0	1561	1.04933	15	99	16	29	0.00315475
GO:0030010	establishment of cell polarity	GO:0010629	negative regulation of gene expression	76	132	2	7736	1.29679	257	288	80	145	0.00316505
GO:0016481	negative regulation of transcription	GO:0030010	establishment of cell polarity	132	76	2	7736	1.29679	257	288	80	145	0.00316505
GO:0009892	negative regulation of metabolic process	GO:0044264	cellular polysaccharide metabolic process	195	42	1	6394	1.28089	121	119	67	120	0.00316771
GO:0034470	ncRNA processing	GO:0045835	negative regulation of meiosis	143	11	0	1318	1.19347	49	26	14	25	0.0031731
GO:0000279	M phase	GO:0006733	oxidoreduction coenzyme metabolic process	39	38	0	1272	1.16509	11	2	13	24	0.00317374
GO:0006417	regulation of translation	GO:0042255	ribosome assembly	88	21	7	1357	1.36183	55	29	14	25	0.00319231
GO:0007029	endoplasmic reticulum organization	GO:0006364	rRNA processing	17	83	0	1204	1.17193	31	13	13	23	0.00319257
GO:0006325	chromatin organization	GO:0022904	respiratory electron transport chain	146	20	0	2433	1.20016	26	131	25	46	0.00319289
GO:0022900	electron transport chain	GO:0006325	chromatin organization	20	146	0	2433	1.20016	26	131	25	46	0.00319289
GO:0006508	proteolysis	GO:0030968	endoplasmic reticulum unfolded protein response	143	12	0	1401	1.22484	9	68	15	26	0.00319922
GO:0006508	proteolysis	GO:0034620	cellular response to unfolded protein	143	12	0	1401	1.22484	9	68	15	26	0.00319922
GO:0007124	pseudohyphal growth	GO:0008033	tRNA processing	55	60	2	2414	1.36703	16	89	25	45	0.00322148
GO:0006364	rRNA processing	GO:0006342	chromatin silencing	82	69	1	4603	1.2292	119	110	48	86	0.0032278
GO:0006364	rRNA processing	GO:0045814	negative regulation of gene expression, epigenetic	82	69	1	4603	1.2292	119	110	48	86	0.0032278
GO:0010557	positive regulation of macromolecule biosynthetic process	GO:0006753	nucleoside phosphate metabolic process	128	113	0	10119	1.42939	74	228	105	190	0.00324203
GO:0009117	nucleotide metabolic process	GO:0010557	positive regulation of macromolecule biosynthetic process	113	128	0	10119	1.42939	74	228	105	190	0.00324203
GO:0034641	cellular nitrogen compound metabolic process	GO:0051656	establishment of organelle localization	166	43	0	6374	1.11986	82	77	66	119	0.00325508
GO:0009117	nucleotide metabolic process	GO:0045935	positive regulation of nucleobase, nucleoside, nucleotide and nucleic acid metabolic process	113	120	0	9439	1.43659	71	224	98	177	0.00325675
GO:0009117	nucleotide metabolic process	GO:0051173	positive regulation of nitrogen compound metabolic process	113	120	0	9439	1.43659	71	224	98	177	0.00325675
GO:0051173	positive regulation of nitrogen compound metabolic process	GO:0006753	nucleoside phosphate metabolic process	120	113	0	9439	1.43659	71	224	98	177	0.00325675
GO:0045935	positive regulation of nucleobase, nucleoside, nucleotide and nucleic acid metabolic process	GO:0006753	nucleoside phosphate metabolic process	120	113	0	9439	1.43659	71	224	98	177	0.00325675
GO:0034728	nucleosome organization	GO:0008610	lipid biosynthetic process	31	84	0	2162	1.20444	78	54	22	40	0.00326087
GO:0002097	tRNA wobble base modification	GO:0051301	cell division	19	81	0	1325	1.16151	15	104	14	25	0.00327022
GO:0002098	tRNA wobble uridine modification	GO:0051301	cell division	19	81	0	1325	1.16151	15	104	14	25	0.00327022
GO:0006400	tRNA modification	GO:0031327	negative regulation of cellular biosynthetic process	51	156	0	6349	1.25311	85	279	66	119	0.00327092
GO:0000278	mitotic cell cycle	GO:0048193	Golgi vesicle transport	44	129	0	4813	1.17931	80	71	50	90	0.0032818
GO:0009100	glycoprotein metabolic process	GO:0006260	DNA replication	20	55	0	897	1.22631	39	16	9	17	0.00328907
GO:0034727	piecemeal microautophagy of nucleus	GO:0051188	cofactor biosynthetic process	31	49	0	1115	1.36233	3	37	12	21	0.00329545
GO:0051726	regulation of cell cycle	GO:0019748	secondary metabolic process	132	42	0	3984	1.39157	39	28	41	75	0.0032989
GO:0051168	nuclear export	GO:0018193	peptidyl-amino acid modification	64	68	3	3369	1.29178	91	75	35	63	0.00330641
GO:0030029	actin filament-based process	GO:0006468	protein amino acid phosphorylation	77	77	5	4550	1.30308	53	195	47	85	0.00331186
GO:0044262	cellular carbohydrate metabolic process	GO:0015849	organic acid transport	145	65	1	6390	1.47496	74	68	66	120	0.00334276
GO:0006399	tRNA metabolic process	GO:0051301	cell division	84	81	0	5144	1.32271	52	185	54	96	0.0033566
GO:0048311	mitochondrion distribution	GO:0051301	cell division	20	79	2	1238	1.27625	19	121	13	23	0.00336805
GO:0051301	cell division	GO:0000001	mitochondrion inheritance	79	20	2	1238	1.27625	19	121	13	23	0.00336805
GO:0042592	homeostatic process	GO:0006260	DNA replication	159	39	16	5057	1.22622	71	244	53	95	0.00337988
GO:0030029	actin filament-based process	GO:0006338	chromatin remodeling	81	39	1	2369	1.33347	83	60	25	44	0.00338996
GO:0030036	actin cytoskeleton organization	GO:0006406	mRNA export from nucleus	77	40	0	2632	1.17021	71	52	27	49	0.00339645
GO:0030036	actin cytoskeleton organization	GO:0051028	mRNA transport	77	40	0	2632	1.17021	71	52	27	49	0.00339645
GO:0042592	homeostatic process	GO:0016485	protein processing	174	27	1	3130	1.50096	38	157	33	59	0.00340226
GO:0002098	tRNA wobble uridine modification	GO:0051641	cellular localization	19	84	0	1397	1.14245	26	147	15	26	0.00341648
GO:0002097	tRNA wobble base modification	GO:0051641	cellular localization	19	84	0	1397	1.14245	26	147	15	26	0.00341648
GO:0034728	nucleosome organization	GO:0019953	sexual reproduction	31	133	0	3379	1.22018	115	99	35	63	0.00341908
GO:0045229	external encapsulating structure organization	GO:0006399	tRNA metabolic process	190	83	1	12245	1.28787	137	385	127	229	0.00342608
GO:0007047	cell wall organization	GO:0006399	tRNA metabolic process	190	83	1	12245	1.28787	137	385	127	229	0.00342608
GO:0018193	peptidyl-amino acid modification	GO:0034621	cellular macromolecular complex subunit organization	70	195	1	9920	1.37601	227	262	103	186	0.00343256
GO:0007346	regulation of mitotic cell cycle	GO:0007064	mitotic sister chromatid cohesion	56	15	1	759	1.10672	13	116	8	14	0.0034546
GO:0005975	carbohydrate metabolic process	GO:0007264	small GTPase mediated signal transduction	197	47	2	6698	1.38235	77	249	70	125	0.00345513
GO:0007017	microtubule-based process	GO:0033043	regulation of organelle organization	55	61	13	2855	1.17513	61	241	30	53	0.00346413
GO:0006487	protein amino acid N-linked glycosylation	GO:0016568	chromatin modification	31	120	0	2914	1.2766	127	107	30	55	0.00346626
GO:0030029	actin filament-based process	GO:0006405	RNA export from nucleus	81	58	1	3814	1.23178	94	80	40	71	0.00349153
GO:0010558	negative regulation of macromolecule biosynthetic process	GO:0030010	establishment of cell polarity	144	76	2	8393	1.30394	276	314	87	157	0.00351196
GO:0009890	negative regulation of biosynthetic process	GO:0000727	double-strand break repair via break-induced replication	157	7	1	1008	1.09028	9	81	10	19	0.00351535
GO:0051186	cofactor metabolic process	GO:0002098	tRNA wobble uridine modification	107	17	2	1588	1.14547	29	14	17	30	0.00352005
GO:0051186	cofactor metabolic process	GO:0002097	tRNA wobble base modification	107	17	2	1588	1.14547	29	14	17	30	0.00352005
GO:0034984	cellular response to DNA damage stimulus	GO:0006405	RNA export from nucleus	145	58	1	6897	1.21937	179	189	72	129	0.00355596
GO:0051301	cell division	GO:0006891	intra-Golgi vesicle-mediated transport	81	12	0	832	1.16827	44	18	9	16	0.00355884
GO:0006730	one-carbon metabolic process	GO:0000910	cytokinesis	47	21	0	823	1.19927	51	20	9	15	0.00355953
GO:0006733	oxidoreduction coenzyme metabolic process	GO:0044264	cellular polysaccharide metabolic process	38	43	0	1043	1.56663	16	4	11	20	0.00356595
GO:0002097	tRNA wobble base modification	GO:0010605	negative regulation of macromolecule metabolic process	19	181	0	3054	1.12606	48	194	32	57	0.00359382
GO:0002098	tRNA wobble uridine modification	GO:0010605	negative regulation of macromolecule metabolic process	19	181	0	3054	1.12606	48	194	32	57	0.00359382
GO:0034728	nucleosome organization	GO:0007265	Ras protein signal transduction	30	27	1	648	1.25	20	4	7	12	0.00359977
GO:0015837	amine transport	GO:0034621	cellular macromolecular complex subunit organization	46	196	0	7070	1.27525	88	85	74	132	0.00360852
GO:0046034	ATP metabolic process	GO:0007568	aging	8	48	0	354	1.08475	0	29	4	7	0.0036109
GO:0000027	ribosomal large subunit assembly	GO:0032268	regulation of cellular protein metabolic process	11	112	2	1028	1.19844	29	11	11	19	0.00361167
GO:0048308	organelle inheritance	GO:0007064	mitotic sister chromatid cohesion	51	16	0	732	1.11475	46	16	8	14	0.00361954
GO:0006895	Golgi to endosome transport	GO:0070882	cell wall organization or biogenesis	9	195	0	1505	1.16611	45	24	16	28	0.00364121
GO:0009308	amine metabolic process	GO:0005996	monosaccharide metabolic process	156	62	15	6976	1.38647	34	124	73	131	0.00364123
GO:0048193	Golgi vesicle transport	GO:0030010	establishment of cell polarity	120	69	9	6278	1.31889	218	234	65	118	0.00365021
GO:0006007	glucose catabolic process	GO:0009309	amine biosynthetic process	19	73	0	1118	1.24061	3	36	12	21	0.00365509
GO:0031324	negative regulation of cellular metabolic process	GO:0006400	tRNA modification	174	51	0	7032	1.26195	90	287	73	132	0.00365511
GO:0019954	asexual reproduction	GO:0043044	ATP-dependent chromatin remodeling	39	17	0	531	1.24859	39	10	6	10	0.00366732
GO:0007114	cell budding	GO:0043044	ATP-dependent chromatin remodeling	39	17	0	531	1.24859	39	10	6	10	0.00366732
GO:0043044	ATP-dependent chromatin remodeling	GO:0032505	reproduction of a single-celled organism	17	39	0	531	1.24859	39	10	6	10	0.00366732
GO:0006766	vitamin metabolic process	GO:0007017	microtubule-based process	60	68	0	3396	1.20141	32	21	35	64	0.00367272
GO:0044262	cellular carbohydrate metabolic process	GO:0034976	response to endoplasmic reticulum stress	145	13	1	1374	1.37191	15	103	14	26	0.00367303
GO:0019941	modification-dependent protein catabolic process	GO:0000737	DNA catabolic process, endonucleolytic	104	17	0	1346	1.31352	4	40	14	25	0.00368749
GO:0006511	ubiquitin-dependent protein catabolic process	GO:0000737	DNA catabolic process, endonucleolytic	104	17	0	1346	1.31352	4	40	14	25	0.00368749
GO:0006890	retrograde vesicle-mediated transport, Golgi to ER	GO:0007097	nuclear migration	17	18	0	288	1.0625	18	1	3	5	0.00368906
GO:0043044	ATP-dependent chromatin remodeling	GO:0016569	covalent chromatin modification	15	74	2	934	1.18844	38	242	10	17	0.00369251
GO:0043044	ATP-dependent chromatin remodeling	GO:0016570	histone modification	15	74	2	934	1.18844	38	242	10	17	0.00369251
GO:0006629	lipid metabolic process	GO:0007114	cell budding	179	36	3	4561	1.41285	134	126	47	85	0.0037206
GO:0006629	lipid metabolic process	GO:0019954	asexual reproduction	179	36	3	4561	1.41285	134	126	47	85	0.0037206
GO:0006629	lipid metabolic process	GO:0032505	reproduction of a single-celled organism	179	36	3	4561	1.41285	134	126	47	85	0.0037206
GO:0006487	protein amino acid N-linked glycosylation	GO:0009451	RNA modification	31	72	0	1772	1.25959	46	28	18	33	0.00373284
GO:0034641	cellular nitrogen compound metabolic process	GO:0007010	cytoskeleton organization	166	126	0	16002	1.30709	172	205	166	300	0.00374123
GO:0006397	mRNA processing	GO:0006260	DNA replication	58	55	0	2547	1.25245	99	80	26	48	0.00379449
GO:0040007	growth	GO:0006904	vesicle docking during exocytosis	106	6	0	586	1.08532	1	33	6	11	0.00380248
GO:0007062	sister chromatid cohesion	GO:0010675	regulation of cellular carbohydrate metabolic process	21	26	0	486	1.12346	18	3	5	9	0.00380434
GO:0051168	nuclear export	GO:0030029	actin filament-based process	65	80	2	4250	1.22353	100	91	44	80	0.00380559
GO:0007031	peroxisome organization	GO:0055114	oxidation reduction	25	82	0	1482	1.38327	4	42	15	28	0.00380962
GO:0002097	tRNA wobble base modification	GO:0010035	response to inorganic substance	19	26	0	436	1.13303	1	34	5	8	0.00381053
GO:0002098	tRNA wobble uridine modification	GO:0010035	response to inorganic substance	19	26	0	436	1.13303	1	34	5	8	0.00381053
GO:0006508	proteolysis	GO:0043631	RNA polyadenylation	143	14	0	1526	1.31193	41	23	16	29	0.00383607
GO:0006865	amino acid transport	GO:0009408	response to heat	36	169	0	4086	1.48899	46	35	43	77	0.00387923
GO:0031573	intra-S DNA damage checkpoint	GO:0007010	cytoskeleton organization	5	126	0	630	1	19	4	7	12	0.00388307
GO:0045934	negative regulation of nucleobase, nucleoside, nucleotide and nucleic acid metabolic process	GO:0007010	cytoskeleton organization	144	126	0	14616	1.24138	378	479	152	274	0.00388738
GO:0051172	negative regulation of nitrogen compound metabolic process	GO:0007010	cytoskeleton organization	144	126	0	14616	1.24138	378	479	152	274	0.00388738
GO:0034637	cellular carbohydrate biosynthetic process	GO:0006468	protein amino acid phosphorylation	32	80	2	1960	1.30612	7	53	20	37	0.00389364
GO:0051246	regulation of protein metabolic process	GO:0007088	regulation of mitosis	143	33	5	3671	1.28548	40	159	38	69	0.00389466
GO:0051783	regulation of nuclear division	GO:0051246	regulation of protein metabolic process	33	143	5	3671	1.28548	40	159	38	69	0.00389466
GO:0007243	protein kinase cascade	GO:0005975	carbohydrate metabolic process	13	199	0	1923	1.34529	27	141	20	36	0.00390647
GO:0010558	negative regulation of macromolecule biosynthetic process	GO:0044262	cellular carbohydrate metabolic process	144	144	2	15794	1.3129	303	380	164	296	0.00390825
GO:0030029	actin filament-based process	GO:0044262	cellular carbohydrate metabolic process	82	146	0	9026	1.32639	119	348	94	169	0.00392976
GO:0008033	tRNA processing	GO:0030010	establishment of cell polarity	62	78	0	3720	1.3	54	202	39	70	0.00393447
GO:0048311	mitochondrion distribution	GO:0034984	cellular response to DNA damage stimulus	21	145	1	2486	1.22486	80	61	26	47	0.00394921
GO:0034984	cellular response to DNA damage stimulus	GO:0000001	mitochondrion inheritance	145	21	1	2486	1.22486	80	61	26	47	0.00394921
GO:0009309	amine biosynthetic process	GO:0051129	negative regulation of cellular component organization	73	53	0	3171	1.22012	49	35	33	59	0.00395554
GO:0007124	pseudohyphal growth	GO:0006400	tRNA modification	55	49	2	1961	1.3743	11	69	20	37	0.00396784
GO:0046164	alcohol catabolic process	GO:0046394	carboxylic acid biosynthetic process	34	88	0	2337	1.28027	8	55	24	44	0.00397454
GO:0046164	alcohol catabolic process	GO:0016053	organic acid biosynthetic process	34	88	0	2337	1.28027	8	55	24	44	0.00397454
GO:0044271	nitrogen compound biosynthetic process	GO:0006066	alcohol metabolic process	90	150	4	10013	1.34825	63	198	104	188	0.00397568
GO:0006111	regulation of gluconeogenesis	GO:0031668	cellular response to extracellular stimulus	14	46	1	502	1.28287	0	24	5	9	0.00398851
GO:0044271	nitrogen compound biosynthetic process	GO:0051129	negative regulation of cellular component organization	94	53	0	4017	1.24023	56	44	42	75	0.00399015
GO:0016481	negative regulation of transcription	GO:0051301	cell division	134	81	0	8283	1.31039	219	247	86	155	0.00399621
GO:0051301	cell division	GO:0010629	negative regulation of gene expression	81	134	0	8283	1.31039	219	247	86	155	0.00399621
GO:0051656	establishment of organelle localization	GO:0006891	intra-Golgi vesicle-mediated transport	43	12	0	455	1.13407	25	5	5	9	0.00399867
GO:0043631	RNA polyadenylation	GO:0051603	proteolysis involved in cellular protein catabolic process	14	111	0	1148	1.35366	36	17	12	22	0.00400569
GO:0006111	regulation of gluconeogenesis	GO:0031667	response to nutrient levels	14	48	1	525	1.28	0	26	5	10	0.00400722
GO:0007568	aging	GO:0009206	purine ribonucleoside triphosphate biosynthetic process	48	8	0	359	1.06964	0	28	4	7	0.00401211
GO:0009145	purine nucleoside triphosphate biosynthetic process	GO:0007568	aging	8	48	0	359	1.06964	0	28	4	7	0.00401211
GO:0045786	negative regulation of cell cycle	GO:0048193	Golgi vesicle transport	19	128	1	1858	1.30893	36	20	19	35	0.00401793
GO:0043486	histone exchange	GO:0016569	covalent chromatin modification	7	74	2	446	1.16143	15	178	5	8	0.00403832
GO:0043486	histone exchange	GO:0016570	histone modification	7	74	2	446	1.16143	15	178	5	8	0.00403832
GO:0016481	negative regulation of transcription	GO:0007010	cytoskeleton organization	134	126	0	13590	1.24238	352	440	141	255	0.00403978
GO:0010629	negative regulation of gene expression	GO:0007010	cytoskeleton organization	134	126	0	13590	1.24238	352	440	141	255	0.00403978
GO:0000279	M phase	GO:0031577	spindle checkpoint	34	12	5	350	1.16571	2	59	4	7	0.00404857
GO:0006066	alcohol metabolic process	GO:0009309	amine biosynthetic process	150	69	4	7867	1.31562	53	174	82	147	0.00405426
GO:0002097	tRNA wobble base modification	GO:0032506	cytokinetic process	19	67	0	1076	1.18309	11	91	11	20	0.00407416
GO:0002098	tRNA wobble uridine modification	GO:0032506	cytokinetic process	19	67	0	1076	1.18309	11	91	11	20	0.00407416
GO:0051603	proteolysis involved in cellular protein catabolic process	GO:0006302	double-strand break repair	110	38	1	3526	1.18548	47	181	37	66	0.00408211
GO:0007062	sister chromatid cohesion	GO:0000001	mitochondrion inheritance	21	22	0	388	1.19072	35	7	4	7	0.00408341
GO:0007062	sister chromatid cohesion	GO:0048311	mitochondrion distribution	21	22	0	388	1.19072	35	7	4	7	0.00408341
GO:0006364	rRNA processing	GO:0043414	biopolymer methylation	83	35	0	2457	1.18234	67	47	26	46	0.00408467
GO:0032259	methylation	GO:0006364	rRNA processing	35	83	0	2457	1.18234	67	47	26	46	0.00408467
GO:0019318	hexose metabolic process	GO:0006520	cellular amino acid metabolic process	48	126	2	4391	1.37736	17	77	46	82	0.00411466
GO:0019318	hexose metabolic process	GO:0044106	cellular amine metabolic process	48	126	2	4391	1.37736	17	77	46	82	0.00411466
GO:0005976	polysaccharide metabolic process	GO:0006897	endocytosis	44	66	1	2016	1.44048	18	96	21	38	0.00411496
GO:0009890	negative regulation of biosynthetic process	GO:0030010	establishment of cell polarity	156	76	2	9219	1.28604	289	339	96	173	0.00414574
GO:0005976	polysaccharide metabolic process	GO:0051172	negative regulation of nitrogen compound metabolic process	44	143	1	4861	1.29438	103	96	51	91	0.00414919
GO:0045934	negative regulation of nucleobase, nucleoside, nucleotide and nucleic acid metabolic process	GO:0005976	polysaccharide metabolic process	143	44	1	4861	1.29438	103	96	51	91	0.00414919
GO:0019438	aromatic compound biosynthetic process	GO:0006811	ion transport	11	137	0	1259	1.19698	3	37	13	24	0.00419547
GO:0010558	negative regulation of macromolecule biosynthetic process	GO:0051301	cell division	146	81	0	8960	1.31987	231	264	93	168	0.00419966
GO:0032583	regulation of gene-specific transcription	GO:0002098	tRNA wobble uridine modification	25	19	0	423	1.12293	1	48	4	8	0.00421018
GO:0032583	regulation of gene-specific transcription	GO:0002097	tRNA wobble base modification	25	19	0	423	1.12293	1	48	4	8	0.00421018
GO:0010608	posttranscriptional regulation of gene expression	GO:0042273	ribosomal large subunit biogenesis	99	15	1	1097	1.35369	42	21	11	21	0.00423285
GO:0006508	proteolysis	GO:0006310	DNA recombination	142	74	1	8303	1.26557	86	266	86	156	0.00425443
GO:0043603	cellular amide metabolic process	GO:0000226	microtubule cytoskeleton organization	47	45	0	1775	1.19155	19	8	18	33	0.00426362
GO:0006631	fatty acid metabolic process	GO:0006892	post-Golgi vesicle-mediated transport	41	54	1	1694	1.30697	39	22	18	32	0.00428322
GO:0043632	modification-dependent macromolecule catabolic process	GO:0006515	misfolded or incompletely synthesized protein catabolic process	79	6	34	402	1.1791	26	6	4	8	0.00430862
GO:0009451	RNA modification	GO:0000086	G2/M transition of mitotic cell cycle	72	20	0	1212	1.18812	1	25	13	23	0.00431618
GO:0005976	polysaccharide metabolic process	GO:0009892	negative regulation of metabolic process	44	195	1	6707	1.27926	130	134	70	126	0.00432264
GO:0002097	tRNA wobble base modification	GO:0019953	sexual reproduction	19	133	0	2199	1.14916	29	140	23	41	0.00432795
GO:0002098	tRNA wobble uridine modification	GO:0019953	sexual reproduction	19	133	0	2199	1.14916	29	140	23	41	0.00432795
GO:0030036	actin cytoskeleton organization	GO:0051301	cell division	64	68	13	3386	1.28529	41	166	35	63	0.00434094
GO:0006278	RNA-dependent DNA replication	GO:0006913	nucleocytoplasmic transport	13	79	0	821	1.25091	37	13	9	15	0.00436059
GO:0006278	RNA-dependent DNA replication	GO:0051169	nuclear transport	13	79	0	821	1.25091	37	13	9	15	0.00436059
GO:0030029	actin filament-based process	GO:0043486	histone exchange	82	9	0	633	1.16588	46	15	7	12	0.00437122
GO:0051646	mitochondrion localization	GO:0034984	cellular response to DNA damage stimulus	22	145	1	2574	1.23932	81	62	27	48	0.00438288
GO:0030010	establishment of cell polarity	GO:0051172	negative regulation of nitrogen compound metabolic process	76	142	2	8343	1.29354	273	312	87	156	0.00438593
GO:0045934	negative regulation of nucleobase, nucleoside, nucleotide and nucleic acid metabolic process	GO:0030010	establishment of cell polarity	142	76	2	8343	1.29354	273	312	87	156	0.00438593
GO:0044270	nitrogen compound catabolic process	GO:0051169	nuclear transport	50	79	0	3082	1.28164	30	19	32	58	0.0043968
GO:0044270	nitrogen compound catabolic process	GO:0006913	nucleocytoplasmic transport	50	79	0	3082	1.28164	30	19	32	58	0.0043968
GO:0006476	protein amino acid deacetylation	GO:0016072	rRNA metabolic process	25	89	0	2008	1.10807	106	79	21	38	0.00439707
GO:0043044	ATP-dependent chromatin remodeling	GO:0030010	establishment of cell polarity	17	78	0	1102	1.20327	68	39	11	21	0.00439886
GO:0051168	nuclear export	GO:0034984	cellular response to DNA damage stimulus	66	145	1	7872	1.2157	188	207	82	147	0.00440254
GO:0009205	purine ribonucleoside triphosphate metabolic process	GO:0007568	aging	9	48	0	402	1.07463	0	30	4	8	0.00442241
GO:0009144	purine nucleoside triphosphate metabolic process	GO:0007568	aging	9	48	0	402	1.07463	0	30	4	8	0.00442241
GO:0031145	anaphase-promoting complex-dependent proteasomal ubiquitin-dependent protein catabolic process	GO:0006897	endocytosis	8	67	0	476	1.12605	12	1	5	9	0.0044241
GO:0009308	amine metabolic process	GO:0051186	cofactor metabolic process	155	93	16	10094	1.42808	57	179	105	189	0.00442883
GO:0051726	regulation of cell cycle	GO:0007064	mitotic sister chromatid cohesion	126	10	6	1176	1.07143	23	150	12	22	0.00444143
GO:0050657	nucleic acid transport	GO:0007163	establishment or maintenance of cell polarity	58	86	2	3985	1.25169	122	114	41	75	0.00444164
GO:0007163	establishment or maintenance of cell polarity	GO:0050658	RNA transport	86	58	2	3985	1.25169	122	114	41	75	0.00444164
GO:0051236	establishment of RNA localization	GO:0007163	establishment or maintenance of cell polarity	58	86	2	3985	1.25169	122	114	41	75	0.00444164
GO:0042255	ribosome assembly	GO:0008104	protein localization	28	46	0	982	1.31161	37	16	10	18	0.00444581
GO:0006412	translation	GO:0070550	rDNA condensation	117	5	0	557	1.05027	49	14	6	10	0.0044643
GO:0070727	cellular macromolecule localization	GO:0002098	tRNA wobble uridine modification	44	19	0	737	1.13433	8	76	8	14	0.00446894
GO:0070727	cellular macromolecule localization	GO:0002097	tRNA wobble base modification	44	19	0	737	1.13433	8	76	8	14	0.00446894
GO:0045934	negative regulation of nucleobase, nucleoside, nucleotide and nucleic acid metabolic process	GO:0002098	tRNA wobble uridine modification	144	19	0	2424	1.12871	37	167	25	45	0.00447102
GO:0002098	tRNA wobble uridine modification	GO:0051172	negative regulation of nitrogen compound metabolic process	19	144	0	2424	1.12871	37	167	25	45	0.00447102
GO:0045934	negative regulation of nucleobase, nucleoside, nucleotide and nucleic acid metabolic process	GO:0002097	tRNA wobble base modification	144	19	0	2424	1.12871	37	167	25	45	0.00447102
GO:0002097	tRNA wobble base modification	GO:0051172	negative regulation of nitrogen compound metabolic process	19	144	0	2424	1.12871	37	167	25	45	0.00447102
GO:0006090	pyruvate metabolic process	GO:0009308	amine metabolic process	19	168	3	2390	1.33556	12	67	25	45	0.00447508
GO:0044262	cellular carbohydrate metabolic process	GO:0010629	negative regulation of gene expression	145	133	1	14770	1.30569	290	362	154	277	0.00450582
GO:0016481	negative regulation of transcription	GO:0044262	cellular carbohydrate metabolic process	133	145	1	14770	1.30569	290	362	154	277	0.00450582
GO:0010639	negative regulation of organelle organization	GO:0006519	cellular amino acid and derivative metabolic process	33	180	0	4449	1.33513	61	52	46	83	0.00450629
GO:0006338	chromatin remodeling	GO:0016570	histone modification	37	73	3	2119	1.27466	77	329	22	40	0.00451185
GO:0006338	chromatin remodeling	GO:0016569	covalent chromatin modification	37	73	3	2119	1.27466	77	329	22	40	0.00451185
GO:0007062	sister chromatid cohesion	GO:0048308	organelle inheritance	21	51	0	915	1.17049	49	20	10	17	0.00452608
GO:0065003	macromolecular complex assembly	GO:0007097	nuclear migration	161	15	3	2305	1.04772	47	205	24	43	0.00457314
GO:0051641	cellular localization	GO:0007064	mitotic sister chromatid cohesion	83	15	1	1118	1.1136	67	36	12	21	0.00462032
GO:0007117	budding cell bud growth	GO:0002097	tRNA wobble base modification	27	18	1	433	1.1224	4	63	5	8	0.00462503
GO:0048590	non-developmental growth	GO:0002098	tRNA wobble uridine modification	27	18	1	433	1.1224	4	63	5	8	0.00462503
GO:0048590	non-developmental growth	GO:0002097	tRNA wobble base modification	27	18	1	433	1.1224	4	63	5	8	0.00462503
GO:0007117	budding cell bud growth	GO:0002098	tRNA wobble uridine modification	27	18	1	433	1.1224	4	63	5	8	0.00462503
GO:0051052	regulation of DNA metabolic process	GO:0006270	DNA replication initiation	38	12	0	346	1.31792	3	63	4	6	0.00464924
GO:0034621	cellular macromolecular complex subunit organization	GO:0006519	cellular amino acid and derivative metabolic process	196	180	0	27282	1.29316	387	525	284	511	0.00466744
GO:0005976	polysaccharide metabolic process	GO:0030029	actin filament-based process	45	82	0	2784	1.32543	33	141	29	52	0.00470546
GO:0065003	macromolecular complex assembly	GO:0048285	organelle fission	160	24	4	3007	1.27702	44	181	31	56	0.00470575
GO:0051783	regulation of nuclear division	GO:0007017	microtubule-based process	32	62	6	1672	1.1866	35	179	17	31	0.00470789
GO:0007088	regulation of mitosis	GO:0007017	microtubule-based process	32	62	6	1672	1.1866	35	179	17	31	0.00470789
GO:0000278	mitotic cell cycle	GO:0045892	negative regulation of transcription, DNA-dependent	43	114	1	4356	1.12534	130	126	45	82	0.00471568
GO:0000278	mitotic cell cycle	GO:0051253	negative regulation of RNA metabolic process	43	114	1	4356	1.12534	130	126	45	82	0.00471568
GO:0009199	ribonucleoside triphosphate metabolic process	GO:0007568	aging	11	48	0	498	1.06024	1	35	5	9	0.00472446
GO:0007118	budding cell apical bud growth	GO:0006400	tRNA modification	12	51	0	546	1.12088	2	38	6	10	0.00472843
GO:0051301	cell division	GO:0043001	Golgi to plasma membrane protein transport	81	5	0	368	1.10054	27	5	4	7	0.00473742
GO:0055114	oxidation reduction	GO:0007034	vacuolar transport	82	97	0	6154	1.29249	38	136	64	115	0.00475083
GO:0007047	cell wall organization	GO:0019395	fatty acid oxidation	191	10	0	1210	1.57851	0	16	13	23	0.00479463
GO:0034440	lipid oxidation	GO:0070882	cell wall organization or biogenesis	10	195	0	1222	1.59574	0	16	13	23	0.00479463
GO:0019395	fatty acid oxidation	GO:0070882	cell wall organization or biogenesis	10	195	0	1222	1.59574	0	16	13	23	0.00479463
GO:0034440	lipid oxidation	GO:0007047	cell wall organization	10	191	0	1210	1.57851	0	16	13	23	0.00479463
GO:0034440	lipid oxidation	GO:0045229	external encapsulating structure organization	10	191	0	1210	1.57851	0	16	13	23	0.00479463
GO:0045229	external encapsulating structure organization	GO:0019395	fatty acid oxidation	191	10	0	1210	1.57851	0	16	13	23	0.00479463
GO:0022618	ribonucleoprotein complex assembly	GO:0016575	histone deacetylation	49	24	0	1037	1.13404	62	30	11	19	0.00481435
GO:0044085	cellular component biogenesis	GO:0010608	posttranscriptional regulation of gene expression	49	99	1	3514	1.38048	102	89	37	66	0.0048533
GO:0007047	cell wall organization	GO:0006486	protein amino acid glycosylation	183	41	8	5265	1.42507	122	389	55	99	0.00485686
GO:0045229	external encapsulating structure organization	GO:0043413	biopolymer glycosylation	183	41	8	5265	1.42507	122	389	55	99	0.00485686
GO:0045229	external encapsulating structure organization	GO:0006486	protein amino acid glycosylation	183	41	8	5265	1.42507	122	389	55	99	0.00485686
GO:0007047	cell wall organization	GO:0043413	biopolymer glycosylation	183	41	8	5265	1.42507	122	389	55	99	0.00485686
GO:0070085	glycosylation	GO:0045229	external encapsulating structure organization	41	183	8	5265	1.42507	122	389	55	99	0.00485686
GO:0070085	glycosylation	GO:0007047	cell wall organization	41	183	8	5265	1.42507	122	389	55	99	0.00485686
GO:0009100	glycoprotein metabolic process	GO:0070882	cell wall organization or biogenesis	18	193	2	2709	1.28239	76	301	28	51	0.0048609
GO:0006397	mRNA processing	GO:0006974	response to DNA damage stimulus	55	164	3	6991	1.29023	212	231	73	131	0.00486164
GO:0006399	tRNA metabolic process	GO:0070882	cell wall organization or biogenesis	83	194	1	12457	1.29261	142	389	130	233	0.00486418
GO:0030036	actin cytoskeleton organization	GO:0006796	phosphate metabolic process	67	132	10	6665	1.32693	78	248	69	125	0.00486902
GO:0044262	cellular carbohydrate metabolic process	GO:0046942	carboxylic acid transport	145	52	1	5185	1.45419	66	58	54	97	0.00486917
GO:0007062	sister chromatid cohesion	GO:0007346	regulation of mitotic cell cycle	20	56	1	973	1.15108	18	126	10	18	0.00487852
GO:0006417	regulation of translation	GO:0000027	ribosomal large subunit assembly	93	11	2	845	1.21065	29	11	9	16	0.00487887
GO:0006401	RNA catabolic process	GO:0016071	mRNA metabolic process	11	56	50	496	1.24194	23	5	5	9	0.00489207
GO:0048193	Golgi vesicle transport	GO:0007163	establishment or maintenance of cell polarity	119	78	10	6909	1.34347	219	239	72	129	0.00489273
GO:0006412	translation	GO:0009607	response to biotic stimulus	117	23	0	2033	1.32366	44	28	21	38	0.00489432
GO:0006412	translation	GO:0051789	response to protein stimulus	117	23	0	2033	1.32366	44	28	21	38	0.00489432
GO:0030029	actin filament-based process	GO:0006796	phosphate metabolic process	72	132	10	7099	1.33878	85	263	74	133	0.00490058
GO:0002098	tRNA wobble uridine modification	GO:0000746	conjugation	19	30	0	498	1.14458	3	57	5	9	0.00491211
GO:0002097	tRNA wobble base modification	GO:0000746	conjugation	19	30	0	498	1.14458	3	57	5	9	0.00491211
GO:0006508	proteolysis	GO:0000737	DNA catabolic process, endonucleolytic	143	17	0	1766	1.37656	6	47	18	33	0.00492658
GO:0000469	cleavages during rRNA processing	GO:0006417	regulation of translation	20	93	2	1315	1.41445	44	24	14	25	0.00495317
GO:0034984	cellular response to DNA damage stimulus	GO:0051236	establishment of RNA localization	145	59	1	6985	1.22477	180	194	73	131	0.00495681
GO:0050657	nucleic acid transport	GO:0034984	cellular response to DNA damage stimulus	59	145	1	6985	1.22477	180	194	73	131	0.00495681
GO:0034984	cellular response to DNA damage stimulus	GO:0050658	RNA transport	145	59	1	6985	1.22477	180	194	73	131	0.00495681
GO:0030010	establishment of cell polarity	GO:0009112	nucleobase metabolic process	78	23	0	1182	1.51777	27	12	12	22	0.00496018
GO:0045017	glycerolipid biosynthetic process	GO:0034728	nucleosome organization	25	31	0	641	1.20905	36	12	7	12	0.00496102
GO:0006368	RNA elongation from RNA polymerase II promoter	GO:0032506	cytokinetic process	28	67	0	1490	1.25906	50	31	15	28	0.00497958
GO:0051168	nuclear export	GO:0000288	nuclear-transcribed mRNA catabolic process, deadenylation-dependent decay	67	7	0	376	1.24734	0	26	4	7	0.00499659
GO:0016053	organic acid biosynthetic process	GO:0046365	monosaccharide catabolic process	88	31	0	2153	1.26707	7	49	22	40	0.00503519
GO:0046365	monosaccharide catabolic process	GO:0046394	carboxylic acid biosynthetic process	31	88	0	2153	1.26707	7	49	22	40	0.00503519
GO:0002097	tRNA wobble base modification	GO:0000003	reproduction	16	181	3	2470	1.17247	33	143	26	46	0.00506276
GO:0002098	tRNA wobble uridine modification	GO:0000003	reproduction	16	181	3	2470	1.17247	33	143	26	46	0.00506276
GO:0006865	amino acid transport	GO:0016568	chromatin modification	36	120	0	3276	1.31868	52	39	34	61	0.00506331
GO:0006400	tRNA modification	GO:0010675	regulation of cellular carbohydrate metabolic process	51	26	0	1012	1.31028	3	38	11	19	0.00507707
GO:0000027	ribosomal large subunit assembly	GO:0010608	posttranscriptional regulation of gene expression	11	98	2	886	1.2167	30	12	9	17	0.00508019
GO:0005996	monosaccharide metabolic process	GO:0008652	cellular amino acid biosynthetic process	77	65	0	3860	1.29663	17	77	40	72	0.005084
GO:0044271	nitrogen compound biosynthetic process	GO:0016052	carbohydrate catabolic process	94	46	0	3189	1.35591	12	63	33	60	0.00509222
GO:0045934	negative regulation of nucleobase, nucleoside, nucleotide and nucleic acid metabolic process	GO:0007163	establishment or maintenance of cell polarity	142	86	2	9326	1.30946	279	330	97	175	0.00510084
GO:0007163	establishment or maintenance of cell polarity	GO:0051172	negative regulation of nitrogen compound metabolic process	86	142	2	9326	1.30946	279	330	97	175	0.00510084
GO:0016310	phosphorylation	GO:0006022	aminoglycan metabolic process	88	13	0	877	1.30445	2	33	9	16	0.00511135
GO:0016310	phosphorylation	GO:0006030	chitin metabolic process	88	13	0	877	1.30445	2	33	9	16	0.00511135
GO:0006508	proteolysis	GO:0034976	response to endoplasmic reticulum stress	143	14	0	1561	1.28251	10	69	16	29	0.00511465
GO:0031324	negative regulation of cellular metabolic process	GO:0006073	cellular glucan metabolic process	173	30	1	3972	1.30665	73	63	41	74	0.00512134
GO:0031324	negative regulation of cellular metabolic process	GO:0044042	glucan metabolic process	173	30	1	3972	1.30665	73	63	41	74	0.00512134
GO:0030036	actin cytoskeleton organization	GO:0016310	phosphorylation	72	83	5	4566	1.3088	53	190	47	86	0.00512424
GO:0034728	nucleosome organization	GO:0030010	establishment of cell polarity	31	78	0	1982	1.21998	81	58	21	37	0.00512648
GO:0019954	asexual reproduction	GO:0044255	cellular lipid metabolic process	36	177	3	4517	1.41067	130	126	47	85	0.00513403
GO:0007114	cell budding	GO:0044255	cellular lipid metabolic process	36	177	3	4517	1.41067	130	126	47	85	0.00513403
GO:0032505	reproduction of a single-celled organism	GO:0044255	cellular lipid metabolic process	36	177	3	4517	1.41067	130	126	47	85	0.00513403
GO:0006974	response to DNA damage stimulus	GO:0000001	mitochondrion inheritance	166	21	1	2848	1.22402	94	77	30	53	0.00514878
GO:0006974	response to DNA damage stimulus	GO:0048311	mitochondrion distribution	166	21	1	2848	1.22402	94	77	30	53	0.00514878
GO:0006790	sulfur metabolic process	GO:0030705	cytoskeleton-dependent intracellular transport	69	18	0	1146	1.08377	22	8	12	21	0.00515645
GO:0006073	cellular glucan metabolic process	GO:0046942	carboxylic acid transport	31	53	0	1150	1.4287	16	5	12	22	0.00516084
GO:0046942	carboxylic acid transport	GO:0044042	glucan metabolic process	53	31	0	1150	1.4287	16	5	12	22	0.00516084
GO:0008033	tRNA processing	GO:0022414	reproductive process	61	91	1	4183	1.32704	48	172	44	78	0.00517864
GO:0007047	cell wall organization	GO:0034660	ncRNA metabolic process	190	164	1	24342	1.28009	289	699	253	456	0.00518389
GO:0045229	external encapsulating structure organization	GO:0034660	ncRNA metabolic process	190	164	1	24342	1.28009	289	699	253	456	0.00518389
GO:0042592	homeostatic process	GO:0015837	amine transport	172	43	3	5323	1.38944	65	59	55	100	0.00518776
GO:0007017	microtubule-based process	GO:0006891	intra-Golgi vesicle-mediated transport	68	12	0	715	1.14126	31	11	7	13	0.00518975
GO:0051726	regulation of cell cycle	GO:0043603	cellular amide metabolic process	132	47	0	4486	1.38297	32	22	47	84	0.00520494
GO:0006487	protein amino acid N-linked glycosylation	GO:0006400	tRNA modification	31	51	0	1242	1.27295	39	19	13	23	0.00522294
GO:0006281	DNA repair	GO:0032505	reproduction of a single-celled organism	134	39	0	3936	1.32774	110	101	41	74	0.00522667
GO:0019954	asexual reproduction	GO:0006281	DNA repair	39	134	0	3936	1.32774	110	101	41	74	0.00522667
GO:0007114	cell budding	GO:0006281	DNA repair	39	134	0	3936	1.32774	110	101	41	74	0.00522667
GO:0043486	histone exchange	GO:0043413	biopolymer glycosylation	9	49	0	372	1.18548	43	10	4	7	0.00523165
GO:0043486	histone exchange	GO:0006486	protein amino acid glycosylation	9	49	0	372	1.18548	43	10	4	7	0.00523165
GO:0070085	glycosylation	GO:0043486	histone exchange	49	9	0	372	1.18548	43	10	4	7	0.00523165
GO:0043632	modification-dependent macromolecule catabolic process	GO:0034976	response to endoplasmic reticulum stress	113	14	0	1281	1.23497	8	61	13	24	0.0052995
GO:0006111	regulation of gluconeogenesis	GO:0031669	cellular response to nutrient levels	14	44	1	479	1.28601	0	22	5	9	0.00531046
GO:0006508	proteolysis	GO:0071028	nuclear mRNA surveillance	143	6	0	564	1.52128	22	6	6	11	0.00531277
GO:0010629	negative regulation of gene expression	GO:0000727	double-strand break repair via break-induced replication	133	7	1	853	1.09144	7	63	9	16	0.00532123
GO:0016481	negative regulation of transcription	GO:0000727	double-strand break repair via break-induced replication	133	7	1	853	1.09144	7	63	9	16	0.00532123
GO:0045934	negative regulation of nucleobase, nucleoside, nucleotide and nucleic acid metabolic process	GO:0051301	cell division	144	81	0	8916	1.30821	231	266	93	167	0.00532818
GO:0051301	cell division	GO:0051172	negative regulation of nitrogen compound metabolic process	81	144	0	8916	1.30821	231	266	93	167	0.00532818
GO:0006730	one-carbon metabolic process	GO:0007047	cell wall organization	47	191	0	6893	1.30234	164	175	72	129	0.00535266
GO:0045229	external encapsulating structure organization	GO:0006730	one-carbon metabolic process	191	47	0	6893	1.30234	164	175	72	129	0.00535266
GO:0045229	external encapsulating structure organization	GO:0006338	chromatin remodeling	190	39	1	5410	1.36969	147	149	56	101	0.00537316
GO:0007047	cell wall organization	GO:0006338	chromatin remodeling	190	39	1	5410	1.36969	147	149	56	101	0.00537316
GO:0043413	biopolymer glycosylation	GO:0034621	cellular macromolecular complex subunit organization	49	196	0	7383	1.30083	173	188	77	138	0.00537518
GO:0070085	glycosylation	GO:0034621	cellular macromolecular complex subunit organization	49	196	0	7383	1.30083	173	188	77	138	0.00537518
GO:0006486	protein amino acid glycosylation	GO:0034621	cellular macromolecular complex subunit organization	49	196	0	7383	1.30083	173	188	77	138	0.00537518
GO:0051783	regulation of nuclear division	GO:0007062	sister chromatid cohesion	37	20	1	626	1.18211	9	86	7	12	0.00538914
GO:0007062	sister chromatid cohesion	GO:0007088	regulation of mitosis	20	37	1	626	1.18211	9	86	7	12	0.00538914
GO:0043632	modification-dependent macromolecule catabolic process	GO:0030968	endoplasmic reticulum unfolded protein response	113	12	0	1141	1.18843	7	59	12	21	0.00540916
GO:0043632	modification-dependent macromolecule catabolic process	GO:0034620	cellular response to unfolded protein	113	12	0	1141	1.18843	7	59	12	21	0.00540916
GO:0009966	regulation of signal transduction	GO:0016568	chromatin modification	68	116	4	6230	1.26613	199	213	65	117	0.00542411
GO:0034976	response to endoplasmic reticulum stress	GO:0005975	carbohydrate metabolic process	13	198	1	1867	1.37868	20	107	19	35	0.00542799
GO:0006400	tRNA modification	GO:0009892	negative regulation of metabolic process	51	196	0	8042	1.24297	107	316	84	151	0.0054426
GO:0070882	cell wall organization or biogenesis	GO:0006096	glycolysis	195	12	0	1923	1.21685	39	23	20	36	0.00545897
GO:0051646	mitochondrion localization	GO:0006974	response to DNA damage stimulus	22	166	1	2945	1.24007	95	78	31	55	0.00546004
GO:0006887	exocytosis	GO:0040007	growth	20	100	6	1466	1.36426	12	76	15	27	0.00547225
GO:0009116	nucleoside metabolic process	GO:0034727	piecemeal microautophagy of nucleus	27	31	0	627	1.33493	1	26	7	12	0.00550355
GO:0015837	amine transport	GO:0044106	cellular amine metabolic process	44	126	2	3978	1.39367	17	77	41	75	0.00550598
GO:0006520	cellular amino acid metabolic process	GO:0015837	amine transport	126	44	2	3978	1.39367	17	77	41	75	0.00550598
GO:0002097	tRNA wobble base modification	GO:0010629	negative regulation of gene expression	19	134	0	2255	1.12905	36	165	23	42	0.00552499
GO:0016481	negative regulation of transcription	GO:0002097	tRNA wobble base modification	134	19	0	2255	1.12905	36	165	23	42	0.00552499
GO:0016481	negative regulation of transcription	GO:0002098	tRNA wobble uridine modification	134	19	0	2255	1.12905	36	165	23	42	0.00552499
GO:0002098	tRNA wobble uridine modification	GO:0010629	negative regulation of gene expression	19	134	0	2255	1.12905	36	165	23	42	0.00552499
GO:0006626	protein targeting to mitochondrion	GO:0006486	protein amino acid glycosylation	28	49	0	1009	1.35976	35	17	10	19	0.00552886
GO:0043413	biopolymer glycosylation	GO:0006626	protein targeting to mitochondrion	49	28	0	1009	1.35976	35	17	10	19	0.00552886
GO:0070085	glycosylation	GO:0006626	protein targeting to mitochondrion	49	28	0	1009	1.35976	35	17	10	19	0.00552886
GO:0032268	regulation of cellular protein metabolic process	GO:0050793	regulation of developmental process	113	17	1	1323	1.452	3	33	14	25	0.00552895
GO:0006022	aminoglycan metabolic process	GO:0006468	protein amino acid phosphorylation	13	82	0	829	1.28589	2	32	9	16	0.0055304
GO:0006468	protein amino acid phosphorylation	GO:0006030	chitin metabolic process	82	13	0	829	1.28589	2	32	9	16	0.0055304
GO:0006281	DNA repair	GO:0006898	receptor-mediated endocytosis	134	3	0	293	1.37201	16	1	3	5	0.0055336
GO:0000422	mitochondrion degradation	GO:0051188	cofactor biosynthetic process	34	49	0	1206	1.38143	4	39	13	23	0.00554043
GO:0000469	cleavages during rRNA processing	GO:0050790	regulation of catalytic activity	22	66	0	1112	1.30576	2	29	12	21	0.00554083
GO:0007029	endoplasmic reticulum organization	GO:0046394	carboxylic acid biosynthetic process	17	88	0	1136	1.3169	2	29	12	21	0.00554083
GO:0007029	endoplasmic reticulum organization	GO:0016053	organic acid biosynthetic process	17	88	0	1136	1.3169	2	29	12	21	0.00554083
GO:0030705	cytoskeleton-dependent intracellular transport	GO:0009309	amine biosynthetic process	18	73	0	1223	1.07441	27	12	13	23	0.00554256
GO:0070882	cell wall organization or biogenesis	GO:0034660	ncRNA metabolic process	194	164	1	24774	1.28425	294	708	258	464	0.005544
GO:0051726	regulation of cell cycle	GO:0000724	double-strand break repair via homologous recombination	130	15	2	1749	1.11492	24	124	18	33	0.00556098
GO:0008652	cellular amino acid biosynthetic process	GO:0006811	ion transport	65	137	0	6917	1.28741	43	146	72	130	0.0055617
GO:0006508	proteolysis	GO:0016044	membrane organization	128	165	15	15569	1.35654	302	385	162	292	0.00561021
GO:0006412	translation	GO:0043162	ubiquitin-dependent protein catabolic process via the multivesicular body sorting pathway	117	14	0	1323	1.2381	8	59	14	25	0.00561698
GO:0022618	ribonucleoprotein complex assembly	GO:0008104	protein localization	49	46	0	1708	1.31967	64	41	18	32	0.00562064
GO:0030384	phosphoinositide metabolic process	GO:0007006	mitochondrial membrane organization	18	23	0	290	1.42759	21	2	3	5	0.00563589
GO:0006412	translation	GO:0000469	cleavages during rRNA processing	111	16	6	1400	1.26857	46	25	15	26	0.00564011
GO:0019674	NAD metabolic process	GO:0007017	microtubule-based process	22	68	0	1263	1.18448	15	5	13	24	0.0056402
GO:0008033	tRNA processing	GO:0007163	establishment or maintenance of cell polarity	62	88	0	4142	1.31724	57	208	43	78	0.00565235
GO:0051168	nuclear export	GO:0006515	misfolded or incompletely synthesized protein catabolic process	67	40	0	2179	1.22992	56	38	23	41	0.00567132
GO:0002097	tRNA wobble base modification	GO:0040007	growth	14	101	5	1282	1.10296	13	89	13	24	0.0056722
GO:0040007	growth	GO:0002098	tRNA wobble uridine modification	101	14	5	1282	1.10296	13	89	13	24	0.0056722
GO:0030036	actin cytoskeleton organization	GO:0006730	one-carbon metabolic process	77	47	0	2915	1.24151	75	62	30	55	0.00568577
GO:0016052	carbohydrate catabolic process	GO:0009309	amine biosynthetic process	46	73	0	2545	1.31945	9	56	26	48	0.00568676
GO:0006281	DNA repair	GO:0006260	DNA replication	111	32	23	2760	1.28696	43	178	29	52	0.00569118
GO:0034728	nucleosome organization	GO:0018193	peptidyl-amino acid modification	31	71	0	1722	1.27816	61	40	18	32	0.00569896
GO:0034984	cellular response to DNA damage stimulus	GO:0033753	establishment of ribosome localization	145	13	1	1533	1.22962	39	22	16	29	0.00571394
GO:0000054	ribosome export from nucleus	GO:0034984	cellular response to DNA damage stimulus	13	145	1	1533	1.22962	39	22	16	29	0.00571394
GO:0000459	exonucleolytic trimming during rRNA processing	GO:0032268	regulation of cellular protein metabolic process	9	114	0	763	1.34469	30	10	8	14	0.00571606
GO:0000819	sister chromatid segregation	GO:0000746	conjugation	28	30	0	754	1.11406	30	10	8	14	0.00571606
GO:0009100	glycoprotein metabolic process	GO:0006325	chromatin organization	20	146	0	2346	1.24467	130	107	24	44	0.00573587
GO:0006730	one-carbon metabolic process	GO:0070882	cell wall organization or biogenesis	47	195	0	7001	1.3091	164	178	73	131	0.00573736
GO:0051726	regulation of cell cycle	GO:0046496	nicotinamide nucleotide metabolic process	132	33	0	3138	1.38815	28	17	33	59	0.00573954
GO:0006730	one-carbon metabolic process	GO:0030010	establishment of cell polarity	47	78	0	2882	1.27203	102	86	30	54	0.00574729
GO:0006511	ubiquitin-dependent protein catabolic process	GO:0043631	RNA polyadenylation	104	14	0	1058	1.37618	32	15	11	20	0.00575029
GO:0043631	RNA polyadenylation	GO:0019941	modification-dependent protein catabolic process	14	104	0	1058	1.37618	32	15	11	20	0.00575029
GO:0016575	histone deacetylation	GO:0016072	rRNA metabolic process	24	89	0	1919	1.11308	105	78	20	36	0.00575223
GO:0000469	cleavages during rRNA processing	GO:0016575	histone deacetylation	22	24	0	462	1.14286	28	7	5	9	0.00575555
GO:0044262	cellular carbohydrate metabolic process	GO:0009892	negative regulation of metabolic process	144	194	2	21710	1.28678	380	509	226	407	0.0057707
GO:0006520	cellular amino acid metabolic process	GO:0019320	hexose catabolic process	126	23	2	2178	1.33058	7	46	23	41	0.00577079
GO:0019320	hexose catabolic process	GO:0044106	cellular amine metabolic process	23	126	2	2178	1.33058	7	46	23	41	0.00577079
GO:0000723	telomere maintenance	GO:0006260	DNA replication	23	41	14	794	1.18766	13	111	8	15	0.00578594
GO:0060249	anatomical structure homeostasis	GO:0006260	DNA replication	23	41	14	794	1.18766	13	111	8	15	0.00578594
GO:0032200	telomere organization	GO:0006260	DNA replication	23	41	14	794	1.18766	13	111	8	15	0.00578594
GO:0009201	ribonucleoside triphosphate biosynthetic process	GO:0007568	aging	10	48	0	455	1.05495	1	33	5	9	0.00579154
GO:0010558	negative regulation of macromolecule biosynthetic process	GO:0032506	cytokinetic process	145	66	1	6923	1.38235	202	223	72	130	0.00579385
GO:0006725	cellular aromatic compound metabolic process	GO:0051169	nuclear transport	95	79	0	6127	1.22491	71	66	64	115	0.00579483
GO:0006725	cellular aromatic compound metabolic process	GO:0006913	nucleocytoplasmic transport	95	79	0	6127	1.22491	71	66	64	115	0.00579483
GO:0005976	polysaccharide metabolic process	GO:0009064	glutamine family amino acid metabolic process	45	25	0	713	1.57784	7	0	7	13	0.0057971
GO:0009064	glutamine family amino acid metabolic process	GO:0044264	cellular polysaccharide metabolic process	25	43	0	681	1.57856	7	0	7	13	0.0057971
GO:0051248	negative regulation of protein metabolic process	GO:0000726	non-recombinational repair	39	20	0	668	1.16766	30	11	7	13	0.00580399
GO:0008652	cellular amino acid biosynthetic process	GO:0051129	negative regulation of cellular component organization	65	53	0	2823	1.22033	42	30	29	53	0.00580676
GO:0006111	regulation of gluconeogenesis	GO:0006793	phosphorus metabolic process	13	157	2	1722	1.18525	7	49	18	32	0.00580679
GO:0030029	actin filament-based process	GO:0006895	Golgi to endosome transport	80	7	2	492	1.13821	19	4	5	9	0.00582146
GO:0010605	negative regulation of macromolecule metabolic process	GO:0044264	cellular polysaccharide metabolic process	180	42	1	5872	1.28747	113	114	61	110	0.00582979
GO:0018193	peptidyl-amino acid modification	GO:0006913	nucleocytoplasmic transport	68	76	3	3981	1.29817	94	86	41	75	0.00587115
GO:0018193	peptidyl-amino acid modification	GO:0051169	nuclear transport	68	76	3	3981	1.29817	94	86	41	75	0.00587115
GO:0016053	organic acid biosynthetic process	GO:0051129	negative regulation of cellular component organization	88	53	0	3794	1.22931	57	47	39	71	0.00587236
GO:0046394	carboxylic acid biosynthetic process	GO:0051129	negative regulation of cellular component organization	88	53	0	3794	1.22931	57	47	39	71	0.00587236
GO:0007163	establishment or maintenance of cell polarity	GO:0010629	negative regulation of gene expression	86	132	2	8643	1.31343	263	306	90	162	0.00588469
GO:0016481	negative regulation of transcription	GO:0007163	establishment or maintenance of cell polarity	132	86	2	8643	1.31343	263	306	90	162	0.00588469
GO:0006468	protein amino acid phosphorylation	GO:0006040	amino sugar metabolic process	82	14	0	896	1.28125	2	33	9	17	0.00590769
GO:0006041	glucosamine metabolic process	GO:0006468	protein amino acid phosphorylation	14	82	0	896	1.28125	2	33	9	17	0.00590769
GO:0006044	N-acetylglucosamine metabolic process	GO:0006468	protein amino acid phosphorylation	14	82	0	896	1.28125	2	33	9	17	0.00590769
GO:0002098	tRNA wobble uridine modification	GO:0000183	chromatin silencing at rDNA	19	17	0	298	1.08389	0	36	3	6	0.00591966
GO:0002097	tRNA wobble base modification	GO:0000183	chromatin silencing at rDNA	19	17	0	298	1.08389	0	36	3	6	0.00591966
GO:0022413	reproductive process in single-celled organism	GO:0008033	tRNA processing	87	61	1	4020	1.32015	45	166	42	75	0.00592317
GO:0008033	tRNA processing	GO:0048610	reproductive cellular process	61	87	1	4020	1.32015	45	166	42	75	0.00592317
GO:0006520	cellular amino acid metabolic process	GO:0055114	oxidation reduction	121	75	7	7215	1.2578	51	166	75	135	0.00592674
GO:0055114	oxidation reduction	GO:0044106	cellular amine metabolic process	75	121	7	7215	1.2578	51	166	75	135	0.00592674
GO:0009890	negative regulation of biosynthetic process	GO:0007163	establishment or maintenance of cell polarity	156	86	2	10311	1.30113	297	360	107	193	0.0059367
GO:0048285	organelle fission	GO:0006461	protein complex assembly	24	84	4	1585	1.27192	22	122	16	30	0.00595254
GO:0016481	negative regulation of transcription	GO:0044264	cellular polysaccharide metabolic process	133	42	1	4298	1.29967	86	77	45	80	0.00595819
GO:0010629	negative regulation of gene expression	GO:0044264	cellular polysaccharide metabolic process	133	42	1	4298	1.29967	86	77	45	80	0.00595819
GO:0008610	lipid biosynthetic process	GO:0010629	negative regulation of gene expression	82	132	2	8626	1.25481	224	259	90	162	0.00597726
GO:0016481	negative regulation of transcription	GO:0008610	lipid biosynthetic process	132	82	2	8626	1.25481	224	259	90	162	0.00597726
GO:0030010	establishment of cell polarity	GO:0031327	negative regulation of cellular biosynthetic process	76	154	2	9067	1.29083	286	339	94	170	0.00599995
GO:0000727	double-strand break repair via break-induced replication	GO:0031327	negative regulation of cellular biosynthetic process	7	155	1	994	1.09155	8	75	10	19	0.00600302
GO:0043486	histone exchange	GO:0019953	sexual reproduction	9	133	0	1005	1.19104	65	37	10	19	0.00601336
GO:0008652	cellular amino acid biosynthetic process	GO:0006066	alcohol metabolic process	65	154	0	7721	1.29646	48	159	80	145	0.00601921
GO:0006417	regulation of translation	GO:0044085	cellular component biogenesis	94	49	1	3362	1.37002	98	87	35	63	0.00604276
GO:0007010	cytoskeleton organization	GO:0006260	DNA replication	125	54	1	5633	1.1983	147	149	59	105	0.00604859
GO:0006974	response to DNA damage stimulus	GO:0019674	NAD metabolic process	167	22	0	2537	1.44817	25	15	26	48	0.00605677
GO:0034620	cellular response to unfolded protein	GO:0005975	carbohydrate metabolic process	11	198	1	1673	1.30185	19	105	17	31	0.00607148
GO:0030968	endoplasmic reticulum unfolded protein response	GO:0005975	carbohydrate metabolic process	11	198	1	1673	1.30185	19	105	17	31	0.00607148
GO:0006413	translational initiation	GO:0007034	vacuolar transport	14	97	0	890	1.52584	0	18	9	17	0.00608082
GO:0070085	glycosylation	GO:0000128	flocculation	49	9	0	316	1.39557	16	2	3	6	0.00608493
GO:0000128	flocculation	GO:0006486	protein amino acid glycosylation	9	49	0	316	1.39557	16	2	3	6	0.00608493
GO:0010906	regulation of glucose metabolic process	GO:0007064	mitotic sister chromatid cohesion	20	16	0	296	1.08108	16	2	3	6	0.00608493
GO:0043413	biopolymer glycosylation	GO:0000128	flocculation	49	9	0	316	1.39557	16	2	3	6	0.00608493
GO:0043414	biopolymer methylation	GO:0016072	rRNA metabolic process	35	89	0	2631	1.18396	70	56	27	49	0.00609174
GO:0032259	methylation	GO:0016072	rRNA metabolic process	35	89	0	2631	1.18396	70	56	27	49	0.00609174
GO:0015980	energy derivation by oxidation of organic compounds	GO:0006605	protein targeting	90	144	0	10086	1.28495	109	312	105	189	0.00609939
GO:0044262	cellular carbohydrate metabolic process	GO:0015914	phospholipid transport	146	10	0	1099	1.32848	21	9	11	21	0.00611619
GO:0006405	RNA export from nucleus	GO:0007163	establishment or maintenance of cell polarity	57	86	2	3941	1.24385	121	114	41	74	0.0061265
GO:0006730	one-carbon metabolic process	GO:0070887	cellular response to chemical stimulus	47	45	0	1675	1.26269	47	30	17	31	0.00613609
GO:0006281	DNA repair	GO:0006270	DNA replication initiation	133	11	1	1140	1.28333	22	129	12	21	0.00615255
GO:0007105	cytokinesis, site selection	GO:0000724	double-strand break repair via homologous recombination	47	17	0	699	1.14306	21	6	7	13	0.00615564
GO:0000282	cellular bud site selection	GO:0000724	double-strand break repair via homologous recombination	47	17	0	699	1.14306	21	6	7	13	0.00615564
GO:0032986	protein-DNA complex disassembly	GO:0007010	cytoskeleton organization	7	126	0	740	1.19189	26	9	8	14	0.00616022
GO:0006337	nucleosome disassembly	GO:0007010	cytoskeleton organization	7	126	0	740	1.19189	26	9	8	14	0.00616022
GO:0016044	membrane organization	GO:0006338	chromatin remodeling	179	39	1	4997	1.39704	150	152	52	94	0.00616337
GO:0008654	phospholipid biosynthetic process	GO:0034728	nucleosome organization	38	31	0	994	1.18511	42	21	10	19	0.00617838
GO:0034660	ncRNA metabolic process	GO:0019953	sexual reproduction	164	132	1	16753	1.29219	222	562	174	314	0.00620474
GO:0016568	chromatin modification	GO:0010324	membrane invagination	119	104	1	9467	1.30728	269	319	98	177	0.00620594
GO:0007163	establishment or maintenance of cell polarity	GO:0009112	nucleobase metabolic process	88	23	0	1293	1.56535	27	13	13	24	0.00621542
GO:0070882	cell wall organization or biogenesis	GO:0007119	budding cell isotropic bud growth	193	6	2	1118	1.03578	8	62	12	21	0.0062178
GO:0051604	protein maturation	GO:0050801	ion homeostasis	28	125	1	2294	1.52572	33	146	24	43	0.00624296
GO:0051604	protein maturation	GO:0048878	chemical homeostasis	28	126	1	2305	1.53059	33	146	24	43	0.00624296
GO:0030029	actin filament-based process	GO:0007064	mitotic sister chromatid cohesion	82	16	0	1192	1.10067	46	25	12	22	0.0062475
GO:0006366	transcription from RNA polymerase II promoter	GO:0007017	microtubule-based process	32	68	0	1623	1.34073	78	52	17	30	0.00624907
GO:0006412	translation	GO:0001302	replicative cell aging	117	27	0	2361	1.33799	68	50	25	44	0.00625802
GO:0007062	sister chromatid cohesion	GO:0007015	actin filament organization	21	50	0	918	1.14379	33	13	10	17	0.00626171
GO:0016072	rRNA metabolic process	GO:0016571	histone methylation	89	16	0	1257	1.13286	58	35	13	24	0.00626456
GO:0016072	rRNA metabolic process	GO:0040029	regulation of gene expression, epigenetic	87	73	2	5184	1.22512	142	144	54	97	0.00629538
GO:0046942	carboxylic acid transport	GO:0016071	mRNA metabolic process	53	106	0	4307	1.30439	62	53	45	81	0.00630369
GO:0006066	alcohol metabolic process	GO:0006519	cellular amino acid and derivative metabolic process	130	156	24	14821	1.36833	89	248	154	278	0.00630524
GO:0051181	cofactor transport	GO:0045229	external encapsulating structure organization	32	180	11	4207	1.36915	42	155	44	79	0.0063083
GO:0051181	cofactor transport	GO:0007047	cell wall organization	32	180	11	4207	1.36915	42	155	44	79	0.0063083
GO:0046164	alcohol catabolic process	GO:0044106	cellular amine metabolic process	32	126	2	3007	1.34087	11	59	31	56	0.00631494
GO:0046164	alcohol catabolic process	GO:0006520	cellular amino acid metabolic process	32	126	2	3007	1.34087	11	59	31	56	0.00631494
GO:0000075	cell cycle checkpoint	GO:0006461	protein complex assembly	39	81	7	2688	1.17522	30	127	28	50	0.00632475
GO:0006066	alcohol metabolic process	GO:0051053	negative regulation of DNA metabolic process	154	12	0	1560	1.18462	5	41	16	29	0.00633796
GO:0032787	monocarboxylic acid metabolic process	GO:0031570	DNA integrity checkpoint	94	19	0	1574	1.13469	5	41	16	29	0.00633796
GO:0051181	cofactor transport	GO:0070882	cell wall organization or biogenesis	32	184	11	4275	1.37731	42	157	44	80	0.00636825
GO:0006325	chromatin organization	GO:0044262	cellular carbohydrate metabolic process	145	145	1	16540	1.27116	372	485	172	310	0.00642017
GO:0043603	cellular amide metabolic process	GO:0051130	positive regulation of cellular component organization	47	19	0	635	1.4063	7	0	7	12	0.0064214
GO:0019941	modification-dependent protein catabolic process	GO:0042138	meiotic DNA double-strand break formation	104	8	0	644	1.29193	1	25	7	12	0.00642844
GO:0006511	ubiquitin-dependent protein catabolic process	GO:0042138	meiotic DNA double-strand break formation	104	8	0	644	1.29193	1	25	7	12	0.00642844
GO:0006412	translation	GO:0016571	histone methylation	117	16	0	1543	1.21322	56	36	16	29	0.00642977
GO:0008652	cellular amino acid biosynthetic process	GO:0010970	microtubule-based transport	65	14	0	873	1.04238	15	4	9	16	0.00643378
GO:0030473	nuclear migration along microtubule	GO:0008652	cellular amino acid biosynthetic process	14	65	0	873	1.04238	15	4	9	16	0.00643378
GO:0007018	microtubule-based movement	GO:0008652	cellular amino acid biosynthetic process	14	65	0	873	1.04238	15	4	9	16	0.00643378
GO:0030036	actin cytoskeleton organization	GO:0006793	phosphorus metabolic process	67	149	10	7698	1.29683	89	268	80	144	0.00644529
GO:0009451	RNA modification	GO:0006486	protein amino acid glycosylation	72	49	0	2764	1.27641	54	41	29	52	0.00644655
GO:0070085	glycosylation	GO:0009451	RNA modification	49	72	0	2764	1.27641	54	41	29	52	0.00644655
GO:0043413	biopolymer glycosylation	GO:0009451	RNA modification	49	72	0	2764	1.27641	54	41	29	52	0.00644655
GO:0051704	multi-organism process	GO:0006400	tRNA modification	45	51	0	1754	1.30844	15	85	18	33	0.00646543
GO:0007062	sister chromatid cohesion	GO:0010324	membrane invagination	21	105	0	1917	1.15023	55	37	20	36	0.00648859
GO:0006271	DNA strand elongation during DNA replication	GO:0000075	cell cycle checkpoint	13	46	0	507	1.17949	5	73	5	9	0.00649291
GO:0022616	DNA strand elongation	GO:0000075	cell cycle checkpoint	13	46	0	507	1.17949	5	73	5	9	0.00649291
GO:0030447	filamentous growth	GO:0002098	tRNA wobble uridine modification	85	16	3	1204	1.12957	12	77	13	23	0.00649975
GO:0002097	tRNA wobble base modification	GO:0030447	filamentous growth	16	85	3	1204	1.12957	12	77	13	23	0.00649975
GO:0046942	carboxylic acid transport	GO:0034660	ncRNA metabolic process	53	165	0	6777	1.29039	78	77	70	127	0.00650015
GO:0019362	pyridine nucleotide metabolic process	GO:0000279	M phase	36	39	0	1200	1.17	10	2	12	22	0.00651932
GO:0006325	chromatin organization	GO:0051301	cell division	143	78	3	8694	1.28295	235	276	90	163	0.00652126
GO:0016310	phosphorylation	GO:0006023	aminoglycan biosynthetic process	88	11	0	743	1.30283	1	27	8	14	0.00652896
GO:0006045	N-acetylglucosamine biosynthetic process	GO:0006468	protein amino acid phosphorylation	12	82	0	769	1.27958	1	27	8	14	0.00652896
GO:0006042	glucosamine biosynthetic process	GO:0006468	protein amino acid phosphorylation	12	82	0	769	1.27958	1	27	8	14	0.00652896
GO:0016310	phosphorylation	GO:0006031	chitin biosynthetic process	88	11	0	743	1.30283	1	27	8	14	0.00652896
GO:0046349	amino sugar biosynthetic process	GO:0006468	protein amino acid phosphorylation	12	82	0	769	1.27958	1	27	8	14	0.00652896
GO:0031325	positive regulation of cellular metabolic process	GO:0009451	RNA modification	140	72	0	7836	1.28637	86	258	82	147	0.00653226
GO:0006364	rRNA processing	GO:0040029	regulation of gene expression, epigenetic	82	74	1	4927	1.23158	132	131	51	92	0.00653416
GO:0051704	multi-organism process	GO:0009167	purine ribonucleoside monophosphate metabolic process	45	10	0	274	1.64234	10	0	3	5	0.00653595
GO:0051704	multi-organism process	GO:0009126	purine nucleoside monophosphate metabolic process	45	10	0	274	1.64234	10	0	3	5	0.00653595
GO:0000462	maturation of SSU-rRNA from tricistronic rRNA transcript (SSU-rRNA, 5.8S rRNA, LSU-rRNA)	GO:0000027	ribosomal large subunit assembly	25	13	0	255	1.27451	10	0	3	5	0.00653595
GO:0000027	ribosomal large subunit assembly	GO:0030490	maturation of SSU-rRNA	13	25	0	255	1.27451	10	0	3	5	0.00653595
GO:0051704	multi-organism process	GO:0009161	ribonucleoside monophosphate metabolic process	45	10	0	274	1.64234	10	0	3	5	0.00653595
GO:0030029	actin filament-based process	GO:0006793	phosphorus metabolic process	72	149	10	8208	1.30702	97	288	85	154	0.0065456
GO:0010558	negative regulation of macromolecule biosynthetic process	GO:0007163	establishment or maintenance of cell polarity	144	86	2	9380	1.32026	282	335	98	176	0.00656272
GO:0015992	proton transport	GO:0048308	organelle inheritance	11	51	0	453	1.23841	3	48	5	8	0.00656968
GO:0009890	negative regulation of biosynthetic process	GO:0007010	cytoskeleton organization	158	126	0	16100	1.23652	394	518	167	302	0.00658526
GO:0051246	regulation of protein metabolic process	GO:0051187	cofactor catabolic process	148	17	0	2068	1.21663	9	55	22	39	0.00659276
GO:0034728	nucleosome organization	GO:0006497	protein amino acid lipidation	31	24	0	578	1.2872	28	9	6	11	0.00659954
GO:0034470	ncRNA processing	GO:0007264	small GTPase mediated signal transduction	143	49	0	5360	1.30728	58	191	56	100	0.00660346
GO:0051186	cofactor metabolic process	GO:0007034	vacuolar transport	109	97	0	7193	1.4699	46	153	75	135	0.00663042
GO:0000279	M phase	GO:0007034	vacuolar transport	39	97	0	3143	1.20363	15	73	33	59	0.00663694
GO:0006281	DNA repair	GO:0048311	mitochondrion distribution	133	21	1	2286	1.22178	75	56	24	43	0.00664219
GO:0006281	DNA repair	GO:0000001	mitochondrion inheritance	133	21	1	2286	1.22178	75	56	24	43	0.00664219
GO:0008610	lipid biosynthetic process	GO:0016568	chromatin modification	84	120	0	8036	1.25436	279	326	84	151	0.00665471
GO:0048308	organelle inheritance	GO:0009141	nucleoside triphosphate metabolic process	50	16	1	627	1.27592	5	54	7	12	0.00667328
GO:0034728	nucleosome organization	GO:0046474	glycerophospholipid biosynthetic process	31	23	0	588	1.21259	36	12	6	11	0.00667335
GO:0005976	polysaccharide metabolic process	GO:0006733	oxidoreduction coenzyme metabolic process	45	38	0	1092	1.56593	17	6	11	20	0.00668911
GO:0030473	nuclear migration along microtubule	GO:0034641	cellular nitrogen compound metabolic process	14	166	0	2212	1.05063	29	17	23	41	0.00668929
GO:0034641	cellular nitrogen compound metabolic process	GO:0007018	microtubule-based movement	166	14	0	2212	1.05063	29	17	23	41	0.00668929
GO:0034641	cellular nitrogen compound metabolic process	GO:0010970	microtubule-based transport	166	14	0	2212	1.05063	29	17	23	41	0.00668929
GO:0008652	cellular amino acid biosynthetic process	GO:0046365	monosaccharide catabolic process	65	31	0	1606	1.25467	5	40	17	30	0.00668975
GO:0006354	RNA elongation	GO:0032506	cytokinetic process	31	67	0	1638	1.26801	53	34	17	31	0.00670832
GO:0006325	chromatin organization	GO:0007010	cytoskeleton organization	144	124	2	14648	1.21901	426	555	152	274	0.00671207
GO:0051646	mitochondrion localization	GO:0051301	cell division	21	79	2	1280	1.29609	19	121	13	24	0.00671611
GO:0006730	one-carbon metabolic process	GO:0016578	histone deubiquitination	47	3	0	137	1.0292	20	1	1	3	0.00671937
GO:0030029	actin filament-based process	GO:0016310	phosphorylation	77	83	5	4847	1.31855	58	199	50	91	0.00672812
GO:0065003	macromolecular complex assembly	GO:0010970	microtubule-based transport	161	11	3	1716	1.03205	33	155	18	32	0.0067332
GO:0065003	macromolecular complex assembly	GO:0007018	microtubule-based movement	161	11	3	1716	1.03205	33	155	18	32	0.0067332
GO:0065003	macromolecular complex assembly	GO:0030473	nuclear migration along microtubule	161	11	3	1716	1.03205	33	155	18	32	0.0067332
GO:0030029	actin filament-based process	GO:0005975	carbohydrate metabolic process	82	199	0	12290	1.32775	156	418	128	230	0.00674556
GO:0019954	asexual reproduction	GO:0034728	nucleosome organization	39	31	0	963	1.25545	44	22	10	18	0.00678018
GO:0034728	nucleosome organization	GO:0032505	reproduction of a single-celled organism	31	39	0	963	1.25545	44	22	10	18	0.00678018
GO:0007114	cell budding	GO:0034728	nucleosome organization	39	31	0	963	1.25545	44	22	10	18	0.00678018
GO:0006325	chromatin organization	GO:0010324	membrane invagination	144	103	2	11538	1.28549	304	375	120	216	0.00679054
GO:0006045	N-acetylglucosamine biosynthetic process	GO:0016310	phosphorylation	12	88	0	816	1.29412	1	28	8	15	0.00680913
GO:0016310	phosphorylation	GO:0006042	glucosamine biosynthetic process	88	12	0	816	1.29412	1	28	8	15	0.00680913
GO:0016310	phosphorylation	GO:0046349	amino sugar biosynthetic process	88	12	0	816	1.29412	1	28	8	15	0.00680913
GO:0009892	negative regulation of metabolic process	GO:0000727	double-strand break repair via break-induced replication	195	7	1	1255	1.08765	14	90	13	24	0.00682089
GO:0051726	regulation of cell cycle	GO:0009820	alkaloid metabolic process	132	34	0	3223	1.39249	28	18	34	60	0.00683171
GO:0051726	regulation of cell cycle	GO:0006769	nicotinamide metabolic process	132	34	0	3223	1.39249	28	18	34	60	0.00683171
GO:0000902	cell morphogenesis	GO:0009064	glutamine family amino acid metabolic process	26	25	0	436	1.49083	8	0	5	8	0.00684063
GO:0043137	DNA replication, removal of RNA primer	GO:0006364	rRNA processing	4	83	0	269	1.2342	15	1	3	5	0.00686499
GO:0065003	macromolecular complex assembly	GO:0046942	carboxylic acid transport	164	53	0	6759	1.28599	79	79	70	127	0.00687588
GO:0006974	response to DNA damage stimulus	GO:0015849	organic acid transport	167	66	0	8097	1.36124	79	81	84	152	0.006908
GO:0010558	negative regulation of macromolecule biosynthetic process	GO:0007010	cytoskeleton organization	146	126	0	14712	1.25041	376	488	153	276	0.00691544
GO:0006629	lipid metabolic process	GO:0007120	axial cellular bud site selection	182	18	0	2289	1.43119	76	58	24	43	0.0069212
GO:0006508	proteolysis	GO:0015985	energy coupled proton transport, down electrochemical gradient	143	7	0	826	1.21186	0	15	9	15	0.00692234
GO:0006508	proteolysis	GO:0015986	ATP synthesis coupled proton transport	143	7	0	826	1.21186	0	15	9	15	0.00692234
GO:0006508	proteolysis	GO:0006754	ATP biosynthetic process	143	7	0	826	1.21186	0	15	9	15	0.00692234
GO:0006511	ubiquitin-dependent protein catabolic process	GO:0006302	double-strand break repair	103	38	1	3300	1.18606	44	171	34	62	0.00692308
GO:0019941	modification-dependent protein catabolic process	GO:0006302	double-strand break repair	103	38	1	3300	1.18606	44	171	34	62	0.00692308
GO:0008380	RNA splicing	GO:0006260	DNA replication	46	55	0	2037	1.24202	69	51	21	38	0.00693789
GO:0051168	nuclear export	GO:0007163	establishment or maintenance of cell polarity	65	86	2	4519	1.237	128	126	47	85	0.0069653
GO:0006508	proteolysis	GO:0006892	post-Golgi vesicle-mediated transport	142	54	1	6078	1.2616	117	122	63	114	0.00698729
GO:0007163	establishment or maintenance of cell polarity	GO:0031327	negative regulation of cellular biosynthetic process	86	154	2	10139	1.30624	294	360	105	190	0.00699156
GO:0006007	glucose catabolic process	GO:0046394	carboxylic acid biosynthetic process	19	88	0	1337	1.25056	4	37	14	25	0.00701236
GO:0016053	organic acid biosynthetic process	GO:0006007	glucose catabolic process	88	19	0	1337	1.25056	4	37	14	25	0.00701236
GO:0030968	endoplasmic reticulum unfolded protein response	GO:0051603	proteolysis involved in cellular protein catabolic process	12	111	0	1117	1.19248	8	59	12	21	0.00701579
GO:0034620	cellular response to unfolded protein	GO:0051603	proteolysis involved in cellular protein catabolic process	12	111	0	1117	1.19248	8	59	12	21	0.00701579
GO:0033043	regulation of organelle organization	GO:0007010	cytoskeleton organization	58	110	16	5164	1.23548	91	288	54	97	0.00705308
GO:0006023	aminoglycan biosynthetic process	GO:0006468	protein amino acid phosphorylation	11	82	0	702	1.2849	1	26	7	13	0.00705663
GO:0006031	chitin biosynthetic process	GO:0006468	protein amino acid phosphorylation	11	82	0	702	1.2849	1	26	7	13	0.00705663
GO:0048193	Golgi vesicle transport	GO:0032505	reproduction of a single-celled organism	123	33	6	2917	1.3915	113	101	30	55	0.00705738
GO:0019954	asexual reproduction	GO:0048193	Golgi vesicle transport	33	123	6	2917	1.3915	113	101	30	55	0.00705738
GO:0048193	Golgi vesicle transport	GO:0007114	cell budding	123	33	6	2917	1.3915	113	101	30	55	0.00705738
GO:0006725	cellular aromatic compound metabolic process	GO:0006633	fatty acid biosynthetic process	95	9	0	676	1.26479	2	34	7	13	0.00706715
GO:0006609	mRNA-binding (hnRNP) protein import into nucleus	GO:0046165	alcohol biosynthetic process	17	44	0	671	1.11475	14	3	7	13	0.0070737
GO:0006325	chromatin organization	GO:0006897	endocytosis	144	65	2	7182	1.30326	212	240	75	135	0.00707881
GO:0000075	cell cycle checkpoint	GO:0006260	DNA replication	39	48	7	1630	1.14847	25	131	17	31	0.00708018
GO:0051031	tRNA transport	GO:0018193	peptidyl-amino acid modification	22	71	0	1226	1.27406	44	24	13	23	0.00709664
GO:0006409	tRNA export from nucleus	GO:0018193	peptidyl-amino acid modification	22	71	0	1226	1.27406	44	24	13	23	0.00709664
GO:0006486	protein amino acid glycosylation	GO:0007034	vacuolar transport	49	97	0	3429	1.38612	56	201	36	64	0.00711331
GO:0070085	glycosylation	GO:0007034	vacuolar transport	49	97	0	3429	1.38612	56	201	36	64	0.00711331
GO:0043413	biopolymer glycosylation	GO:0007034	vacuolar transport	49	97	0	3429	1.38612	56	201	36	64	0.00711331
GO:0034641	cellular nitrogen compound metabolic process	GO:0007015	actin filament organization	166	50	0	5962	1.39215	90	89	62	112	0.00711426
GO:0009820	alkaloid metabolic process	GO:0051130	positive regulation of cellular component organization	34	19	0	456	1.41667	7	0	5	9	0.00712074
GO:0051130	positive regulation of cellular component organization	GO:0006769	nicotinamide metabolic process	19	34	0	456	1.41667	7	0	5	9	0.00712074
GO:0006890	retrograde vesicle-mediated transport, Golgi to ER	GO:0051129	negative regulation of cellular component organization	17	53	0	726	1.24105	32	12	8	14	0.0071303
GO:0051726	regulation of cell cycle	GO:0019674	NAD metabolic process	132	22	0	2122	1.36852	20	10	22	40	0.00713249
GO:0009308	amine metabolic process	GO:0006006	glucose metabolic process	169	33	2	4103	1.35925	20	85	43	77	0.00713937
GO:0051640	organelle localization	GO:0051301	cell division	24	79	2	1477	1.28368	22	128	15	28	0.00716354
GO:0006974	response to DNA damage stimulus	GO:0000377	RNA splicing, via transesterification reactions with bulged adenosine as nucleophile	167	37	0	4721	1.30883	149	151	49	88	0.00716707
GO:0044271	nitrogen compound biosynthetic process	GO:0007015	actin filament organization	94	50	0	3566	1.318	64	55	37	67	0.00718197
GO:0051784	negative regulation of nuclear division	GO:0007059	chromosome segregation	16	40	2	480	1.33333	5	71	5	9	0.00718265
GO:0045839	negative regulation of mitosis	GO:0007059	chromosome segregation	16	40	2	480	1.33333	5	71	5	9	0.00718265
GO:0006409	tRNA export from nucleus	GO:0006885	regulation of pH	22	21	0	349	1.32378	13	1	4	7	0.00720061
GO:0051031	tRNA transport	GO:0006885	regulation of pH	22	21	0	349	1.32378	13	1	4	7	0.00720061
GO:0007017	microtubule-based process	GO:0006461	protein complex assembly	58	78	10	3677	1.23035	74	261	38	69	0.00720779
GO:0032774	RNA biosynthetic process	GO:0000226	microtubule cytoskeleton organization	63	45	0	2189	1.29511	88	67	23	41	0.00723195
GO:0030476	ascospore wall assembly	GO:0000003	reproduction	31	174	10	3990	1.35188	28	111	42	75	0.00724379
GO:0042244	spore wall assembly	GO:0000003	reproduction	31	174	10	3990	1.35188	28	111	42	75	0.00724379
GO:0070726	cell wall assembly	GO:0000003	reproduction	31	174	10	3990	1.35188	28	111	42	75	0.00724379
GO:0006974	response to DNA damage stimulus	GO:0007163	establishment or maintenance of cell polarity	162	83	5	10187	1.31992	193	229	106	191	0.00725943
GO:0006811	ion transport	GO:0046417	chorismate metabolic process	137	9	0	1109	1.11181	3	34	12	21	0.00729316
GO:0009073	aromatic amino acid family biosynthetic process	GO:0006811	ion transport	9	137	0	1109	1.11181	3	34	12	21	0.00729316
GO:0030036	actin cytoskeleton organization	GO:0044262	cellular carbohydrate metabolic process	77	146	0	8538	1.3167	119	342	89	160	0.0072966
GO:0032940	secretion by cell	GO:0051235	maintenance of location	30	31	0	734	1.26703	27	10	8	14	0.00729961
GO:0046903	secretion	GO:0051235	maintenance of location	30	31	0	734	1.26703	27	10	8	14	0.00729961
GO:0044262	cellular carbohydrate metabolic process	GO:0051172	negative regulation of nitrogen compound metabolic process	145	143	1	15935	1.30122	306	394	166	298	0.00732067
GO:0045934	negative regulation of nucleobase, nucleoside, nucleotide and nucleic acid metabolic process	GO:0044262	cellular carbohydrate metabolic process	143	145	1	15935	1.30122	306	394	166	298	0.00732067
GO:0006412	translation	GO:0051640	organelle localization	117	26	0	2461	1.23608	95	75	26	46	0.00732106
GO:0034728	nucleosome organization	GO:0007163	establishment or maintenance of cell polarity	31	88	0	2222	1.22772	82	65	23	42	0.00732976
GO:0000128	flocculation	GO:0005975	carbohydrate metabolic process	9	199	0	1257	1.42482	30	15	13	24	0.0073367
GO:0051646	mitochondrion localization	GO:0006281	DNA repair	22	133	1	2366	1.23669	76	57	25	44	0.0073517
GO:0006487	protein amino acid N-linked glycosylation	GO:0006626	protein targeting to mitochondrion	31	28	0	637	1.36264	26	8	7	12	0.00736878
GO:0006520	cellular amino acid metabolic process	GO:0030001	metal ion transport	128	51	0	4971	1.31322	13	60	52	93	0.00737425
GO:0030001	metal ion transport	GO:0044106	cellular amine metabolic process	51	128	0	4971	1.31322	13	60	52	93	0.00737425
GO:0044262	cellular carbohydrate metabolic process	GO:0007243	protein kinase cascade	146	13	0	1414	1.34229	23	122	15	26	0.00737861
GO:0009100	glycoprotein metabolic process	GO:0045229	external encapsulating structure organization	18	189	2	2661	1.27847	75	288	28	50	0.00742186
GO:0009100	glycoprotein metabolic process	GO:0007047	cell wall organization	18	189	2	2661	1.27847	75	288	28	50	0.00742186
GO:0032259	methylation	GO:0043044	ATP-dependent chromatin remodeling	35	17	0	521	1.14203	6	87	5	10	0.00744607
GO:0043044	ATP-dependent chromatin remodeling	GO:0043414	biopolymer methylation	17	35	0	521	1.14203	6	87	5	10	0.00744607
GO:0016071	mRNA metabolic process	GO:0006865	amino acid transport	106	36	0	2916	1.30864	43	33	30	55	0.00745286
GO:0016570	histone modification	GO:0002098	tRNA wobble uridine modification	76	19	0	1300	1.11077	29	146	14	24	0.00745387
GO:0002098	tRNA wobble uridine modification	GO:0016569	covalent chromatin modification	19	76	0	1300	1.11077	29	146	14	24	0.00745387
GO:0002097	tRNA wobble base modification	GO:0016569	covalent chromatin modification	19	76	0	1300	1.11077	29	146	14	24	0.00745387
GO:0016570	histone modification	GO:0002097	tRNA wobble base modification	76	19	0	1300	1.11077	29	146	14	24	0.00745387
GO:0006281	DNA repair	GO:0006405	RNA export from nucleus	133	58	1	6337	1.2173	163	176	66	119	0.00746881
GO:0015931	nucleobase, nucleoside, nucleotide and nucleic acid transport	GO:0007163	establishment or maintenance of cell polarity	70	86	2	4597	1.30955	129	128	48	86	0.00747697
GO:0031327	negative regulation of cellular biosynthetic process	GO:0007010	cytoskeleton organization	156	126	0	15848	1.24028	394	516	165	297	0.00747801
GO:0032787	monocarboxylic acid metabolic process	GO:0032506	cytokinetic process	94	67	0	4096	1.5376	69	61	43	77	0.00749942
GO:0007034	vacuolar transport	GO:0045005	maintenance of fidelity during DNA-dependent DNA replication	97	10	0	882	1.09977	4	47	9	17	0.00749977
GO:0051301	cell division	GO:0051493	regulation of cytoskeleton organization	81	22	0	1354	1.3161	12	77	14	25	0.00750726
GO:0010646	regulation of cell communication	GO:0016568	chromatin modification	69	116	4	6346	1.26127	199	218	66	119	0.0075114
GO:0016570	histone modification	GO:0006470	protein amino acid dephosphorylation	75	26	1	1560	1.25	42	26	16	29	0.00751185
GO:0006470	protein amino acid dephosphorylation	GO:0016569	covalent chromatin modification	26	75	1	1560	1.25	42	26	16	29	0.00751185
GO:0006006	glucose metabolic process	GO:0044106	cellular amine metabolic process	33	126	2	3072	1.35352	12	62	32	58	0.0075352
GO:0006520	cellular amino acid metabolic process	GO:0006006	glucose metabolic process	126	33	2	3072	1.35352	12	62	32	58	0.0075352
GO:0006511	ubiquitin-dependent protein catabolic process	GO:0051188	cofactor biosynthetic process	103	48	1	3662	1.35008	25	104	38	69	0.00754247
GO:0019941	modification-dependent protein catabolic process	GO:0051188	cofactor biosynthetic process	103	48	1	3662	1.35008	25	104	38	69	0.00754247
GO:0006890	retrograde vesicle-mediated transport, Golgi to ER	GO:0051656	establishment of organelle localization	17	43	0	570	1.28246	27	9	6	11	0.00754653
GO:0006417	regulation of translation	GO:0042273	ribosomal large subunit biogenesis	94	15	1	1050	1.34286	41	21	11	20	0.00754925
GO:0006914	autophagy	GO:0043413	biopolymer glycosylation	119	49	0	4386	1.32946	61	208	46	82	0.00756249
GO:0006914	autophagy	GO:0070085	glycosylation	119	49	0	4386	1.32946	61	208	46	82	0.00756249
GO:0006914	autophagy	GO:0006486	protein amino acid glycosylation	119	49	0	4386	1.32946	61	208	46	82	0.00756249
GO:0030154	cell differentiation	GO:0048193	Golgi vesicle transport	120	123	6	11119	1.32746	262	320	116	208	0.00756522
GO:0009144	purine nucleoside triphosphate metabolic process	GO:0048308	organelle inheritance	8	50	1	345	1.15942	2	43	4	6	0.00756994
GO:0009205	purine ribonucleoside triphosphate metabolic process	GO:0048308	organelle inheritance	8	50	1	345	1.15942	2	43	4	6	0.00756994
GO:0006412	translation	GO:0006413	translational initiation	115	12	2	943	1.46341	29	13	10	18	0.00757527
GO:0051603	proteolysis involved in cellular protein catabolic process	GO:0000724	double-strand break repair via homologous recombination	111	17	0	1694	1.11393	20	104	18	32	0.00760221
GO:0009308	amine metabolic process	GO:0016072	rRNA metabolic process	171	89	0	12027	1.2654	166	197	125	225	0.00761136
GO:0009117	nucleotide metabolic process	GO:0045944	positive regulation of transcription from RNA polymerase II promoter	113	73	0	5621	1.46753	30	112	58	105	0.00761207
GO:0006753	nucleoside phosphate metabolic process	GO:0045944	positive regulation of transcription from RNA polymerase II promoter	113	73	0	5621	1.46753	30	112	58	105	0.00761207
GO:0016044	membrane organization	GO:0008054	cyclin catabolic process	180	7	0	1014	1.2426	28	12	11	19	0.00761798
GO:0009451	RNA modification	GO:0045941	positive regulation of transcription	72	115	0	6404	1.29294	74	229	67	120	0.00762198
GO:0070085	glycosylation	GO:0006400	tRNA modification	49	51	0	1920	1.30156	44	29	20	36	0.00762926
GO:0006400	tRNA modification	GO:0043413	biopolymer glycosylation	51	49	0	1920	1.30156	44	29	20	36	0.00762926
GO:0006400	tRNA modification	GO:0006486	protein amino acid glycosylation	51	49	0	1920	1.30156	44	29	20	36	0.00762926
GO:0006007	glucose catabolic process	GO:0006520	cellular amino acid metabolic process	17	126	2	1605	1.33458	5	38	17	30	0.0076298
GO:0006007	glucose catabolic process	GO:0044106	cellular amine metabolic process	17	126	2	1605	1.33458	5	38	17	30	0.0076298
GO:0006508	proteolysis	GO:0006302	double-strand break repair	142	38	1	4521	1.19354	57	197	47	85	0.00763674
GO:0045786	negative regulation of cell cycle	GO:0007059	chromosome segregation	18	40	2	534	1.34831	7	72	6	10	0.0076513
GO:0006397	mRNA processing	GO:0006281	DNA repair	55	131	3	5577	1.29191	173	184	58	104	0.00766264
GO:0048193	Golgi vesicle transport	GO:0010948	negative regulation of cell cycle process	128	31	1	3194	1.24233	63	52	33	60	0.00772198
GO:0006096	glycolysis	GO:0009309	amine biosynthetic process	12	73	0	735	1.19184	1	24	8	14	0.007731
GO:0006275	regulation of DNA replication	GO:0006066	alcohol metabolic process	17	154	0	2150	1.21767	6	42	22	40	0.00774343
GO:0044262	cellular carbohydrate metabolic process	GO:0007264	small GTPase mediated signal transduction	144	47	2	4905	1.37982	64	214	51	92	0.00775121
GO:0006890	retrograde vesicle-mediated transport, Golgi to ER	GO:0010970	microtubule-based transport	17	14	0	225	1.05778	16	1	2	4	0.00775655
GO:0030473	nuclear migration along microtubule	GO:0006890	retrograde vesicle-mediated transport, Golgi to ER	14	17	0	225	1.05778	16	1	2	4	0.00775655
GO:0006890	retrograde vesicle-mediated transport, Golgi to ER	GO:0007018	microtubule-based movement	17	14	0	225	1.05778	16	1	2	4	0.00775655
GO:0051783	regulation of nuclear division	GO:0007064	mitotic sister chromatid cohesion	37	15	1	491	1.13035	6	79	5	9	0.00778527
GO:0007088	regulation of mitosis	GO:0007064	mitotic sister chromatid cohesion	37	15	1	491	1.13035	6	79	5	9	0.00778527
GO:0006310	DNA recombination	GO:0006605	protein targeting	75	144	0	8622	1.25261	100	288	90	161	0.00779133
GO:0051704	multi-organism process	GO:0006037	cell wall chitin metabolic process	44	9	1	286	1.38462	0	28	3	5	0.00784314
GO:0009308	amine metabolic process	GO:0006732	coenzyme metabolic process	156	71	15	7451	1.48651	40	132	78	140	0.00784847
GO:0010557	positive regulation of macromolecule biosynthetic process	GO:0006733	oxidoreduction coenzyme metabolic process	128	38	0	3040	1.6	12	59	32	57	0.00785631
GO:0030148	sphingolipid biosynthetic process	GO:0048522	positive regulation of cellular process	15	157	0	1681	1.40095	56	38	17	31	0.00786362
GO:0046467	membrane lipid biosynthetic process	GO:0048522	positive regulation of cellular process	15	157	0	1681	1.40095	56	38	17	31	0.00786362
GO:0006412	translation	GO:0006986	response to unfolded protein	117	22	0	1979	1.30066	44	28	21	37	0.00787531
GO:0000278	mitotic cell cycle	GO:0031577	spindle checkpoint	37	10	7	311	1.18971	0	32	3	6	0.00787992
GO:0006281	DNA repair	GO:0048308	organelle inheritance	133	50	1	5081	1.3088	115	114	53	95	0.00788826
GO:0006338	chromatin remodeling	GO:0070882	cell wall organization or biogenesis	39	194	1	5494	1.37714	148	156	57	103	0.00792496
GO:0046942	carboxylic acid transport	GO:0034622	cellular macromolecular complex assembly	53	131	0	5271	1.31721	67	62	55	99	0.00792534
GO:0034470	ncRNA processing	GO:0046942	carboxylic acid transport	143	53	0	5810	1.30448	71	69	60	109	0.00793113
GO:0000070	mitotic sister chromatid segregation	GO:0000746	conjugation	23	30	0	623	1.10754	27	10	6	12	0.0079439
GO:0034470	ncRNA processing	GO:0043137	DNA replication, removal of RNA primer	143	4	0	474	1.20675	28	8	5	9	0.00794921
GO:0000469	cleavages during rRNA processing	GO:0006476	protein amino acid deacetylation	22	25	0	484	1.13636	28	8	5	9	0.00794921
GO:0006897	endocytosis	GO:0007064	mitotic sister chromatid cohesion	67	16	0	976	1.09836	33	15	10	18	0.00798053
GO:0006790	sulfur metabolic process	GO:0051656	establishment of organelle localization	69	43	0	2670	1.11124	33	22	28	50	0.00798819
GO:0034984	cellular response to DNA damage stimulus	GO:0006886	intracellular protein transport	145	174	1	19686	1.28162	361	482	205	369	0.0079944
GO:0006730	one-carbon metabolic process	GO:0007163	establishment or maintenance of cell polarity	47	88	0	3208	1.28928	103	93	33	60	0.00799958
GO:0006974	response to DNA damage stimulus	GO:0006891	intra-Golgi vesicle-mediated transport	167	12	0	1767	1.13413	74	54	18	33	0.00799961
GO:0065003	macromolecular complex assembly	GO:0040023	establishment of nucleus localization	160	15	4	2290	1.04803	47	196	24	43	0.00800263
GO:0055080	cation homeostasis	GO:0044085	cellular component biogenesis	84	50	0	3097	1.35615	17	77	32	58	0.0080078
GO:0006865	amino acid transport	GO:0044106	cellular amine metabolic process	34	126	2	3018	1.41948	13	66	31	57	0.00801038
GO:0006520	cellular amino acid metabolic process	GO:0006865	amino acid transport	126	34	2	3018	1.41948	13	66	31	57	0.00801038
GO:0007346	regulation of mitotic cell cycle	GO:0006766	vitamin metabolic process	57	60	0	2604	1.31336	19	10	27	49	0.00802114
GO:0009100	glycoprotein metabolic process	GO:0006974	response to DNA damage stimulus	20	167	0	2626	1.2719	87	73	27	49	0.00806472
GO:0046365	monosaccharide catabolic process	GO:0044106	cellular amine metabolic process	29	126	2	2751	1.32824	10	54	29	52	0.00808453
GO:0006520	cellular amino acid metabolic process	GO:0046365	monosaccharide catabolic process	126	29	2	2751	1.32824	10	54	29	52	0.00808453
GO:0040007	growth	GO:0033692	cellular polysaccharide biosynthetic process	104	24	2	1842	1.35505	15	79	19	34	0.00809305
GO:0006412	translation	GO:0016575	histone deacetylation	117	24	0	2353	1.19337	110	94	24	44	0.00811972
GO:0043044	ATP-dependent chromatin remodeling	GO:0006479	protein amino acid methylation	17	23	0	354	1.10452	5	83	4	7	0.00812077
GO:0043044	ATP-dependent chromatin remodeling	GO:0008213	protein amino acid alkylation	17	23	0	354	1.10452	5	83	4	7	0.00812077
GO:0016458	gene silencing	GO:0007163	establishment or maintenance of cell polarity	72	86	2	4921	1.25828	151	156	51	92	0.00812821
GO:0006412	translation	GO:0000280	nuclear division	117	19	0	1810	1.22818	16	84	19	34	0.0081327
GO:0000956	nuclear-transcribed mRNA catabolic process	GO:0044255	cellular lipid metabolic process	41	180	0	5589	1.32045	120	125	58	105	0.00814192
GO:0006520	cellular amino acid metabolic process	GO:0034621	cellular macromolecular complex subunit organization	128	196	0	19505	1.28623	279	366	203	365	0.00815831
GO:0044106	cellular amine metabolic process	GO:0034621	cellular macromolecular complex subunit organization	128	196	0	19505	1.28623	279	366	203	365	0.00815831
GO:0051031	tRNA transport	GO:0046165	alcohol biosynthetic process	22	44	0	807	1.1995	13	3	8	15	0.00816723
GO:0006409	tRNA export from nucleus	GO:0046165	alcohol biosynthetic process	22	44	0	807	1.1995	13	3	8	15	0.00816723
GO:0030010	establishment of cell polarity	GO:0040029	regulation of gene expression, epigenetic	76	73	2	4430	1.25237	147	149	46	83	0.00816928
GO:0016044	membrane organization	GO:0007091	mitotic metaphase/anaphase transition	180	8	0	1153	1.24892	34	18	12	22	0.00817992
GO:0005976	polysaccharide metabolic process	GO:0010629	negative regulation of gene expression	44	133	1	4508	1.29814	93	89	47	84	0.00819159
GO:0005976	polysaccharide metabolic process	GO:0016481	negative regulation of transcription	44	133	1	4508	1.29814	93	89	47	84	0.00819159
GO:0051053	negative regulation of DNA metabolic process	GO:0006260	DNA replication	8	51	4	345	1.18261	1	31	4	6	0.00819591
GO:0030071	regulation of mitotic metaphase/anaphase transition	GO:0007064	mitotic sister chromatid cohesion	16	15	1	216	1.11111	0	55	2	4	0.00819672
GO:0006997	nucleus organization	GO:0046165	alcohol biosynthetic process	28	44	0	1036	1.18919	19	7	11	19	0.00820209
GO:0006974	response to DNA damage stimulus	GO:0048308	organelle inheritance	166	50	1	6292	1.31914	144	157	65	118	0.00821058
GO:0034641	cellular nitrogen compound metabolic process	GO:0040023	establishment of nucleus localization	166	19	0	2947	1.07024	38	27	31	55	0.00822251
GO:0051173	positive regulation of nitrogen compound metabolic process	GO:0009451	RNA modification	120	72	0	6652	1.29886	74	230	69	125	0.00823833
GO:0045935	positive regulation of nucleobase, nucleoside, nucleotide and nucleic acid metabolic process	GO:0009451	RNA modification	120	72	0	6652	1.29886	74	230	69	125	0.00823833
GO:0044085	cellular component biogenesis	GO:0019725	cellular homeostasis	50	105	0	3882	1.3524	24	98	40	73	0.00824526
GO:0051301	cell division	GO:0016568	chromatin modification	78	117	3	6981	1.30726	212	238	73	131	0.00824817
GO:0051052	regulation of DNA metabolic process	GO:0007017	microtubule-based process	37	67	1	2134	1.16167	70	54	22	40	0.00826467
GO:0007064	mitotic sister chromatid cohesion	GO:0010324	membrane invagination	16	105	0	1536	1.09375	44	28	16	29	0.00827316
GO:0009308	amine metabolic process	GO:0034622	cellular macromolecular complex assembly	171	131	0	17173	1.30443	268	347	179	322	0.00828876
GO:0006364	rRNA processing	GO:0000183	chromatin silencing at rDNA	82	16	1	1100	1.19273	36	20	11	21	0.00829431
GO:0006352	transcription initiation	GO:0006461	protein complex assembly	23	88	0	1507	1.34307	47	29	16	28	0.00833058
GO:0043413	biopolymer glycosylation	GO:0007243	protein kinase cascade	49	13	0	479	1.32985	5	68	5	9	0.00838861
GO:0070085	glycosylation	GO:0007243	protein kinase cascade	49	13	0	479	1.32985	5	68	5	9	0.00838861
GO:0006486	protein amino acid glycosylation	GO:0007243	protein kinase cascade	49	13	0	479	1.32985	5	68	5	9	0.00838861
GO:0006412	translation	GO:0010647	positive regulation of cell communication	117	5	0	459	1.27451	25	7	5	9	0.00839467
GO:0019941	modification-dependent protein catabolic process	GO:0071028	nuclear mRNA surveillance	104	6	0	411	1.51825	18	4	4	8	0.00842865
GO:0006511	ubiquitin-dependent protein catabolic process	GO:0071028	nuclear mRNA surveillance	104	6	0	411	1.51825	18	4	4	8	0.00842865
GO:0007568	aging	GO:0009141	nucleoside triphosphate metabolic process	48	17	0	684	1.19298	3	40	7	13	0.00843338
GO:0005977	glycogen metabolic process	GO:0051651	maintenance of location in cell	22	27	0	462	1.28571	0	19	5	9	0.0084353
GO:0051704	multi-organism process	GO:0000819	sister chromatid segregation	45	28	0	1118	1.12701	35	18	12	21	0.00846341
GO:0006811	ion transport	GO:0045324	late endosome to vacuole transport	136	27	1	2716	1.35199	24	104	28	51	0.00853
GO:0034984	cellular response to DNA damage stimulus	GO:0048308	organelle inheritance	145	50	1	5541	1.30843	124	129	58	104	0.00854
GO:0000079	regulation of cyclin-dependent protein kinase activity	GO:0007064	mitotic sister chromatid cohesion	18	16	0	274	1.05109	0	27	3	5	0.00855615
GO:0051603	proteolysis involved in cellular protein catabolic process	GO:0071028	nuclear mRNA surveillance	111	6	0	441	1.5102	21	4	5	8	0.00857371
GO:0043094	cellular metabolic compound salvage	GO:0006793	phosphorus metabolic process	41	158	1	4996	1.29664	38	136	52	94	0.00857558
GO:0000278	mitotic cell cycle	GO:0044106	cellular amine metabolic process	44	128	0	4909	1.14728	63	57	51	92	0.00857588
GO:0000278	mitotic cell cycle	GO:0006520	cellular amino acid metabolic process	44	128	0	4909	1.14728	63	57	51	92	0.00857588
GO:0006310	DNA recombination	GO:0006886	intracellular protein transport	75	175	0	10560	1.2429	127	348	110	198	0.00858658
GO:0030010	establishment of cell polarity	GO:0006405	RNA export from nucleus	76	57	2	3500	1.23771	116	111	36	66	0.00860782
GO:0006270	DNA replication initiation	GO:0034984	cellular response to DNA damage stimulus	11	145	1	1228	1.29886	24	132	13	23	0.00861203
GO:0016049	cell growth	GO:0009451	RNA modification	57	69	3	3017	1.30361	20	90	31	57	0.00864465
GO:0043094	cellular metabolic compound salvage	GO:0015674	di-, tri-valent inorganic cation transport	42	35	0	1174	1.25213	1	23	12	22	0.00865749
GO:0006412	translation	GO:0006725	cellular aromatic compound metabolic process	117	95	0	7552	1.4718	90	94	79	141	0.00868741
GO:0015931	nucleobase, nucleoside, nucleotide and nucleic acid transport	GO:0006278	RNA-dependent DNA replication	72	13	0	728	1.28571	32	13	8	14	0.00869589
GO:0007163	establishment or maintenance of cell polarity	GO:0040029	regulation of gene expression, epigenetic	86	73	2	4965	1.26445	152	158	52	93	0.00871361
GO:0009308	amine metabolic process	GO:0010948	negative regulation of cell cycle process	171	32	0	4282	1.27791	71	64	45	80	0.00871981
GO:0007118	budding cell apical bud growth	GO:0006399	tRNA metabolic process	12	84	0	848	1.18868	5	49	9	16	0.00872699
GO:0009308	amine metabolic process	GO:0006405	RNA export from nucleus	171	59	0	8219	1.22752	109	120	85	154	0.0087301
GO:0006873	cellular ion homeostasis	GO:0015837	amine transport	92	44	2	2953	1.37081	39	28	31	55	0.00873578
GO:0055082	cellular chemical homeostasis	GO:0015837	amine transport	92	44	2	2953	1.37081	39	28	31	55	0.00873578
GO:0002097	tRNA wobble base modification	GO:0070783	growth of unicellular organism as a thread of attached cells	16	63	3	882	1.14286	5	52	9	17	0.0087409
GO:0002098	tRNA wobble uridine modification	GO:0070783	growth of unicellular organism as a thread of attached cells	16	63	3	882	1.14286	5	52	9	17	0.0087409
GO:0000462	maturation of SSU-rRNA from tricistronic rRNA transcript (SSU-rRNA, 5.8S rRNA, LSU-rRNA)	GO:0042255	ribosome assembly	20	23	5	346	1.32948	21	3	4	6	0.00875575
GO:0030490	maturation of SSU-rRNA	GO:0042255	ribosome assembly	20	23	5	346	1.32948	21	3	4	6	0.00875575
GO:0006888	ER to Golgi vesicle-mediated transport	GO:0007017	microtubule-based process	61	67	1	3319	1.23139	64	53	35	62	0.00876133
GO:0016044	membrane organization	GO:0007062	sister chromatid cohesion	180	21	0	3229	1.17064	84	72	34	60	0.00877494
GO:0044262	cellular carbohydrate metabolic process	GO:0000501	flocculation via cell wall protein-carbohydrate interaction	146	8	0	780	1.49744	28	12	8	15	0.00880418
GO:0009893	positive regulation of metabolic process	GO:0009451	RNA modification	141	72	0	7880	1.28832	87	258	82	148	0.0088048
GO:0031328	positive regulation of cellular biosynthetic process	GO:0006733	oxidoreduction coenzyme metabolic process	132	38	0	3135	1.6	13	64	33	59	0.00882746
GO:0009891	positive regulation of biosynthetic process	GO:0006733	oxidoreduction coenzyme metabolic process	132	38	0	3135	1.6	13	64	33	59	0.00882746
GO:0030490	maturation of SSU-rRNA	GO:0016571	histone methylation	25	16	0	342	1.16959	13	1	4	6	0.00884127
GO:0000462	maturation of SSU-rRNA from tricistronic rRNA transcript (SSU-rRNA, 5.8S rRNA, LSU-rRNA)	GO:0016571	histone methylation	25	16	0	342	1.16959	13	1	4	6	0.00884127
GO:0043486	histone exchange	GO:0006476	protein amino acid deacetylation	9	25	0	204	1.10294	1	93	2	4	0.00884354
GO:0043486	histone exchange	GO:0016575	histone deacetylation	9	24	0	195	1.10769	1	93	2	4	0.00884354
GO:0006281	DNA repair	GO:0006342	chromatin silencing	117	53	17	4876	1.27174	73	236	51	91	0.00884434
GO:0006281	DNA repair	GO:0045814	negative regulation of gene expression, epigenetic	117	53	17	4876	1.27174	73	236	51	91	0.00884434
GO:0051187	cofactor catabolic process	GO:0032268	regulation of cellular protein metabolic process	17	114	0	1567	1.23676	7	48	16	29	0.00884569
GO:0051181	cofactor transport	GO:0022413	reproductive process in single-celled organism	41	86	2	2566	1.37412	28	116	27	48	0.0088627
GO:0051181	cofactor transport	GO:0048610	reproductive cellular process	41	86	2	2566	1.37412	28	116	27	48	0.0088627
GO:0000282	cellular bud site selection	GO:0070882	cell wall organization or biogenesis	32	180	15	3606	1.59734	39	143	38	68	0.00888851
GO:0070882	cell wall organization or biogenesis	GO:0007105	cytokinesis, site selection	180	32	15	3606	1.59734	39	143	38	68	0.00888851
GO:0051784	negative regulation of nuclear division	GO:0000279	M phase	15	36	3	442	1.22172	5	61	5	8	0.00889851
GO:0000279	M phase	GO:0045839	negative regulation of mitosis	36	15	3	442	1.22172	5	61	5	8	0.00889851
GO:0000902	cell morphogenesis	GO:0046942	carboxylic acid transport	26	53	0	1005	1.37114	19	8	10	19	0.00891442
GO:0000725	recombinational repair	GO:0006260	DNA replication	20	50	5	895	1.11732	18	125	9	17	0.00891973
GO:0009100	glycoprotein metabolic process	GO:0006281	DNA repair	20	134	0	2113	1.26834	71	56	22	40	0.00892506
GO:0006629	lipid metabolic process	GO:0007105	cytokinesis, site selection	182	47	0	5806	1.4733	147	157	60	109	0.00892526
GO:0006629	lipid metabolic process	GO:0000282	cellular bud site selection	182	47	0	5806	1.4733	147	157	60	109	0.00892526
GO:0007047	cell wall organization	GO:0006096	glycolysis	191	12	0	1887	1.21463	38	23	20	35	0.00894192
GO:0045229	external encapsulating structure organization	GO:0006096	glycolysis	191	12	0	1887	1.21463	38	23	20	35	0.00894192
GO:0030036	actin cytoskeleton organization	GO:0005975	carbohydrate metabolic process	77	199	0	11627	1.31788	154	410	121	218	0.00896164
GO:0006364	rRNA processing	GO:0008213	protein amino acid alkylation	83	23	0	1685	1.13294	60	40	18	32	0.0089754
GO:0006364	rRNA processing	GO:0006479	protein amino acid methylation	83	23	0	1685	1.13294	60	40	18	32	0.0089754
GO:0006974	response to DNA damage stimulus	GO:0000398	nuclear mRNA splicing, via spliceosome	167	36	0	4587	1.31066	149	151	48	86	0.00898982
GO:0006885	regulation of pH	GO:0006609	mRNA-binding (hnRNP) protein import into nucleus	21	17	0	264	1.35227	9	0	3	5	0.00904977
GO:0051030	snRNA transport	GO:0006885	regulation of pH	16	21	0	254	1.32283	9	0	3	5	0.00904977
GO:0009653	anatomical structure morphogenesis	GO:0009123	nucleoside monophosphate metabolic process	35	11	0	259	1.48649	9	0	3	5	0.00904977
GO:0000184	nuclear-transcribed mRNA catabolic process, nonsense-mediated decay	GO:0065004	protein-DNA complex assembly	12	28	1	282	1.19149	9	0	3	5	0.00904977
GO:0034227	tRNA thio-modification	GO:0010564	regulation of cell cycle process	4	75	0	270	1.11111	9	0	3	5	0.00904977
GO:0051704	multi-organism process	GO:0046040	IMP metabolic process	45	9	0	251	1.61355	9	0	3	5	0.00904977
GO:0006885	regulation of pH	GO:0006408	snRNA export from nucleus	21	16	0	254	1.32283	9	0	3	5	0.00904977
GO:0032989	cellular component morphogenesis	GO:0009123	nucleoside monophosphate metabolic process	35	11	0	259	1.48649	9	0	3	5	0.00904977
GO:0006610	ribosomal protein import into nucleus	GO:0006885	regulation of pH	16	21	0	254	1.32283	9	0	3	5	0.00904977
GO:0006885	regulation of pH	GO:0006608	snRNP protein import into nucleus	21	16	0	254	1.32283	9	0	3	5	0.00904977
GO:0048308	organelle inheritance	GO:0006818	hydrogen transport	51	12	0	504	1.21429	3	48	5	9	0.0090539
GO:0030447	filamentous growth	GO:0048278	vesicle docking	88	8	0	623	1.13002	1	28	6	12	0.00906609
GO:0030447	filamentous growth	GO:0022406	membrane docking	88	8	0	623	1.13002	1	28	6	12	0.00906609
GO:0015931	nucleobase, nucleoside, nucleotide and nucleic acid transport	GO:0006281	DNA repair	71	133	1	7483	1.26193	167	188	78	140	0.00907918
GO:0031324	negative regulation of cellular metabolic process	GO:0005977	glycogen metabolic process	173	21	1	2662	1.36476	54	41	28	50	0.00909034
GO:0051179	localization	GO:0009142	nucleoside triphosphate biosynthetic process	99	12	0	983	1.20855	9	67	10	18	0.00909194
GO:0006508	proteolysis	GO:0006888	ER to Golgi vesicle-mediated transport	139	58	4	6042	1.33433	117	122	63	113	0.00911085
GO:0030036	actin cytoskeleton organization	GO:0051169	nuclear transport	76	78	1	4879	1.215	109	108	51	91	0.00911172
GO:0030036	actin cytoskeleton organization	GO:0006913	nucleocytoplasmic transport	76	78	1	4879	1.215	109	108	51	91	0.00911172
GO:0007062	sister chromatid cohesion	GO:0030071	regulation of mitotic metaphase/anaphase transition	20	16	1	278	1.15108	2	60	3	5	0.00911277
GO:0007569	cell aging	GO:0009141	nucleoside triphosphate metabolic process	39	17	0	555	1.19459	2	32	6	10	0.00911625
GO:0032268	regulation of cellular protein metabolic process	GO:0006084	acetyl-CoA metabolic process	114	16	0	1480	1.23243	8	54	15	28	0.00914647
GO:0006888	ER to Golgi vesicle-mediated transport	GO:0006974	response to DNA damage stimulus	61	166	1	7862	1.28797	134	149	82	147	0.00914937
GO:0046034	ATP metabolic process	GO:0006066	alcohol metabolic process	8	154	0	1106	1.11392	1	20	12	21	0.00915458
GO:0006730	one-carbon metabolic process	GO:0005975	carbohydrate metabolic process	47	199	0	7217	1.29597	129	141	75	135	0.00915529
GO:0006350	transcription	GO:0000226	microtubule cytoskeleton organization	63	45	0	2268	1.25	95	76	24	42	0.00919643
GO:0006400	tRNA modification	GO:0010948	negative regulation of cell cycle process	51	32	0	1321	1.23543	30	16	14	25	0.00919746
GO:0022613	ribonucleoprotein complex biogenesis	GO:0010608	posttranscriptional regulation of gene expression	41	99	1	3040	1.3352	95	83	32	57	0.0092006
GO:0030003	cellular cation homeostasis	GO:0000209	protein polyubiquitination	80	16	0	995	1.28643	21	9	10	19	0.00920597
GO:0009890	negative regulation of biosynthetic process	GO:0051301	cell division	158	81	0	9836	1.30114	240	290	102	184	0.00920642
GO:0034605	cellular response to heat	GO:0000041	transition metal ion transport	151	37	2	4239	1.318	13	59	44	79	0.00921084
GO:0010033	response to organic substance	GO:0005975	carbohydrate metabolic process	83	197	2	11857	1.37902	130	351	123	222	0.00923082
GO:0006730	one-carbon metabolic process	GO:0048308	organelle inheritance	47	51	0	1869	1.2825	73	55	19	35	0.00924042
GO:0006278	RNA-dependent DNA replication	GO:0051236	establishment of RNA localization	13	60	0	622	1.25402	30	12	6	12	0.00926012
GO:0006278	RNA-dependent DNA replication	GO:0050657	nucleic acid transport	13	60	0	622	1.25402	30	12	6	12	0.00926012
GO:0006278	RNA-dependent DNA replication	GO:0050658	RNA transport	13	60	0	622	1.25402	30	12	6	12	0.00926012
GO:0032879	regulation of localization	GO:0002097	tRNA wobble base modification	107	19	0	1722	1.1806	21	102	18	32	0.00926547
GO:0032879	regulation of localization	GO:0002098	tRNA wobble uridine modification	107	19	0	1722	1.1806	21	102	18	32	0.00926547
GO:0030029	actin filament-based process	GO:0006406	mRNA export from nucleus	81	39	1	2675	1.18093	69	56	28	50	0.00926632
GO:0030029	actin filament-based process	GO:0051028	mRNA transport	81	39	1	2675	1.18093	69	56	28	50	0.00926632
GO:0051246	regulation of protein metabolic process	GO:0009820	alkaloid metabolic process	146	32	2	3098	1.50807	37	28	32	58	0.00926901
GO:0051246	regulation of protein metabolic process	GO:0006769	nicotinamide metabolic process	146	32	2	3098	1.50807	37	28	32	58	0.00926901
GO:0006412	translation	GO:0000041	transition metal ion transport	117	39	0	3562	1.28102	16	73	37	67	0.00928068
GO:0006412	translation	GO:0007568	aging	117	48	0	4097	1.37076	116	113	43	77	0.00929349
GO:0000501	flocculation via cell wall protein-carbohydrate interaction	GO:0005975	carbohydrate metabolic process	8	199	0	1058	1.50473	29	14	11	20	0.00929552
GO:0016485	protein processing	GO:0048878	chemical homeostasis	27	126	1	2206	1.54216	33	141	23	41	0.00930587
GO:0016485	protein processing	GO:0050801	ion homeostasis	27	125	1	2196	1.53689	33	141	23	41	0.00930587
GO:0009165	nucleotide biosynthetic process	GO:0048308	organelle inheritance	33	51	0	1191	1.4131	8	57	12	22	0.00931228
GO:0006281	DNA repair	GO:0006913	nucleocytoplasmic transport	133	78	1	8536	1.21532	191	222	89	160	0.00931666
GO:0006281	DNA repair	GO:0051169	nuclear transport	133	78	1	8536	1.21532	191	222	89	160	0.00931666
GO:0046164	alcohol catabolic process	GO:0008652	cellular amino acid biosynthetic process	34	65	0	1745	1.26648	6	44	18	33	0.00932899
GO:0043486	histone exchange	GO:0065002	intracellular protein transmembrane transport	9	27	0	219	1.10959	15	1	2	4	0.00934154
GO:0000278	mitotic cell cycle	GO:0034641	cellular nitrogen compound metabolic process	44	166	0	6506	1.12266	70	69	68	122	0.0093535
GO:0031324	negative regulation of cellular metabolic process	GO:0044262	cellular carbohydrate metabolic process	172	144	2	18918	1.30923	343	458	197	354	0.00938657
GO:0015980	energy derivation by oxidation of organic compounds	GO:0009310	amine catabolic process	84	29	6	1728	1.40972	19	9	18	32	0.00940558
GO:0046112	nucleobase biosynthetic process	GO:0006302	double-strand break repair	13	39	0	417	1.21583	10	1	4	8	0.00942253
GO:0034404	nucleobase, nucleoside and nucleotide biosynthetic process	GO:0006302	double-strand break repair	13	39	0	417	1.21583	10	1	4	8	0.00942253
GO:0006302	double-strand break repair	GO:0034654	nucleobase, nucleoside, nucleotide and nucleic acid biosynthetic process	39	13	0	417	1.21583	10	1	4	8	0.00942253
GO:0010608	posttranscriptional regulation of gene expression	GO:0016072	rRNA metabolic process	87	76	13	4936	1.33955	136	139	51	92	0.00942275
GO:0032268	regulation of cellular protein metabolic process	GO:0016072	rRNA metabolic process	101	76	13	5888	1.30367	149	160	61	110	0.00942755
GO:0000282	cellular bud site selection	GO:0006354	RNA elongation	47	31	0	1150	1.26696	38	21	12	22	0.00943649
GO:0007105	cytokinesis, site selection	GO:0006354	RNA elongation	47	31	0	1150	1.26696	38	21	12	22	0.00943649
GO:0031577	spindle checkpoint	GO:0022403	cell cycle phase	10	84	7	688	1.22093	9	81	7	13	0.00943851
GO:0006974	response to DNA damage stimulus	GO:0046942	carboxylic acid transport	167	53	0	6580	1.34514	69	69	68	123	0.0094444
GO:0015931	nucleobase, nucleoside, nucleotide and nucleic acid transport	GO:0006515	misfolded or incompletely synthesized protein catabolic process	72	40	0	2179	1.32171	55	40	23	41	0.0094445
GO:0010629	negative regulation of gene expression	GO:0032506	cytokinetic process	133	66	1	6391	1.37349	188	212	66	120	0.00944841
GO:0016481	negative regulation of transcription	GO:0032506	cytokinetic process	133	66	1	6391	1.37349	188	212	66	120	0.00944841
GO:0055082	cellular chemical homeostasis	GO:0044085	cellular component biogenesis	94	50	0	3473	1.3533	23	94	36	65	0.00945489
GO:0006873	cellular ion homeostasis	GO:0044085	cellular component biogenesis	94	50	0	3473	1.3533	23	94	36	65	0.00945489
GO:0006486	protein amino acid glycosylation	GO:0006359	regulation of transcription from RNA polymerase III promoter	49	7	0	251	1.36653	18	2	3	5	0.0094659
GO:0070085	glycosylation	GO:0006359	regulation of transcription from RNA polymerase III promoter	49	7	0	251	1.36653	18	2	3	5	0.0094659
GO:0043413	biopolymer glycosylation	GO:0006359	regulation of transcription from RNA polymerase III promoter	49	7	0	251	1.36653	18	2	3	5	0.0094659
GO:0006753	nucleoside phosphate metabolic process	GO:0007017	microtubule-based process	113	68	0	6305	1.21872	73	71	66	118	0.00949846
GO:0009117	nucleotide metabolic process	GO:0007017	microtubule-based process	113	68	0	6305	1.21872	73	71	66	118	0.00949846
GO:0006629	lipid metabolic process	GO:0030010	establishment of cell polarity	182	78	0	10368	1.36921	260	317	108	194	0.00949926
GO:0044262	cellular carbohydrate metabolic process	GO:0010605	negative regulation of macromolecule metabolic process	144	179	2	19932	1.2932	358	481	207	373	0.00950115
GO:0005976	polysaccharide metabolic process	GO:0034976	response to endoplasmic reticulum stress	45	14	0	476	1.32353	2	38	5	9	0.009515
GO:0034984	cellular response to DNA damage stimulus	GO:0019748	secondary metabolic process	146	42	0	4262	1.43876	51	45	44	80	0.00952088
GO:0034728	nucleosome organization	GO:0032506	cytokinetic process	31	67	0	1630	1.27423	63	45	17	31	0.00952145
GO:0002098	tRNA wobble uridine modification	GO:0045941	positive regulation of transcription	19	115	0	1890	1.15608	29	127	20	35	0.009528
GO:0002097	tRNA wobble base modification	GO:0045941	positive regulation of transcription	19	115	0	1890	1.15608	29	127	20	35	0.009528
GO:0051029	rRNA transport	GO:0030476	ascospore wall assembly	27	41	0	945	1.17143	15	5	10	18	0.00953151
GO:0051029	rRNA transport	GO:0070726	cell wall assembly	27	41	0	945	1.17143	15	5	10	18	0.00953151
GO:0042244	spore wall assembly	GO:0006407	rRNA export from nucleus	41	27	0	945	1.17143	15	5	10	18	0.00953151
GO:0030476	ascospore wall assembly	GO:0006407	rRNA export from nucleus	41	27	0	945	1.17143	15	5	10	18	0.00953151
GO:0051029	rRNA transport	GO:0042244	spore wall assembly	27	41	0	945	1.17143	15	5	10	18	0.00953151
GO:0006407	rRNA export from nucleus	GO:0070726	cell wall assembly	27	41	0	945	1.17143	15	5	10	18	0.00953151
GO:0006281	DNA repair	GO:0032506	cytokinetic process	133	66	1	6386	1.37457	132	143	66	120	0.0095418
GO:0043414	biopolymer methylation	GO:0000910	cytokinesis	35	21	0	617	1.19125	32	13	6	12	0.00956065
GO:0032259	methylation	GO:0000910	cytokinesis	35	21	0	617	1.19125	32	13	6	12	0.00956065
GO:0008033	tRNA processing	GO:0040007	growth	57	101	5	4392	1.31079	52	175	46	82	0.00956219
GO:0009451	RNA modification	GO:0007163	establishment or maintenance of cell polarity	71	87	1	4769	1.29524	58	189	50	89	0.00959094
GO:0006400	tRNA modification	GO:0070783	growth of unicellular organism as a thread of attached cells	48	63	3	2202	1.3733	17	80	23	41	0.00959094
GO:0006536	glutamate metabolic process	GO:0030010	establishment of cell polarity	16	78	0	852	1.46479	18	6	9	16	0.00959505
GO:0006338	chromatin remodeling	GO:0007264	small GTPase mediated signal transduction	40	49	0	1429	1.37159	56	37	15	27	0.00960511
GO:0019220	regulation of phosphate metabolic process	GO:0007064	mitotic sister chromatid cohesion	35	16	0	530	1.0566	3	39	6	10	0.00960981
GO:0051174	regulation of phosphorus metabolic process	GO:0007064	mitotic sister chromatid cohesion	35	16	0	530	1.0566	3	39	6	10	0.00960981
GO:0005976	polysaccharide metabolic process	GO:0030036	actin cytoskeleton organization	45	77	0	2633	1.31599	33	138	27	49	0.0096363
GO:0007017	microtubule-based process	GO:0006351	transcription, DNA-dependent	68	44	0	2287	1.30826	93	77	24	43	0.00965925
GO:0015992	proton transport	GO:0048311	mitochondrion distribution	11	22	0	180	1.34444	0	41	2	3	0.00966184
GO:0015992	proton transport	GO:0000001	mitochondrion inheritance	11	22	0	180	1.34444	0	41	2	3	0.00966184
GO:0007021	tubulin complex assembly	GO:0006520	cellular amino acid metabolic process	4	128	0	407	1.25799	20	5	4	8	0.00966692
GO:0007021	tubulin complex assembly	GO:0044106	cellular amine metabolic process	4	128	0	407	1.25799	20	5	4	8	0.00966692
GO:0007093	mitotic cell cycle checkpoint	GO:0007017	microtubule-based process	18	64	4	1070	1.07664	27	156	11	20	0.00967796
GO:0032940	secretion by cell	GO:0051651	maintenance of location in cell	30	27	0	656	1.23476	26	9	7	12	0.00968485
GO:0046903	secretion	GO:0051651	maintenance of location in cell	30	27	0	656	1.23476	26	9	7	12	0.00968485
GO:0010628	positive regulation of gene expression	GO:0008033	tRNA processing	114	60	2	5172	1.32251	66	211	54	97	0.0097224
GO:0016049	cell growth	GO:0034470	ncRNA processing	57	140	3	6083	1.31185	63	201	63	114	0.00972306
GO:0000469	cleavages during rRNA processing	GO:0010608	posttranscriptional regulation of gene expression	20	98	2	1374	1.42649	44	27	14	26	0.00972969
GO:0016485	protein processing	GO:0030003	cellular cation homeostasis	28	80	0	1518	1.47563	21	107	16	28	0.00973755
GO:0019954	asexual reproduction	GO:0034641	cellular nitrogen compound metabolic process	39	166	0	4560	1.41974	71	66	47	85	0.00974239
GO:0034641	cellular nitrogen compound metabolic process	GO:0032505	reproduction of a single-celled organism	166	39	0	4560	1.41974	71	66	47	85	0.00974239
GO:0034641	cellular nitrogen compound metabolic process	GO:0007114	cell budding	166	39	0	4560	1.41974	71	66	47	85	0.00974239
GO:0006476	protein amino acid deacetylation	GO:0042255	ribosome assembly	25	28	0	614	1.14007	36	14	6	11	0.00974675
GO:0016575	histone deacetylation	GO:0042255	ribosome assembly	24	28	0	586	1.14676	36	14	6	11	0.00974675
GO:0007034	vacuolar transport	GO:0042255	ribosome assembly	97	28	0	1990	1.36482	14	71	21	37	0.00975665
GO:0051726	regulation of cell cycle	GO:0019941	modification-dependent protein catabolic process	126	98	6	9616	1.28411	117	325	100	180	0.0097676
GO:0006511	ubiquitin-dependent protein catabolic process	GO:0051726	regulation of cell cycle	98	126	6	9616	1.28411	117	325	100	180	0.0097676
GO:0006271	DNA strand elongation during DNA replication	GO:0051052	regulation of DNA metabolic process	12	37	1	361	1.22992	4	67	4	7	0.00976999
GO:0051052	regulation of DNA metabolic process	GO:0022616	DNA strand elongation	37	12	1	361	1.22992	4	67	4	7	0.00976999
GO:0019320	hexose catabolic process	GO:0009309	amine biosynthetic process	25	73	0	1460	1.25	5	41	15	27	0.00977034
GO:0006364	rRNA processing	GO:0032268	regulation of cellular protein metabolic process	70	101	13	5422	1.30395	143	153	56	102	0.00979772
GO:0045229	external encapsulating structure organization	GO:0001403	invasive growth in response to glucose limitation	191	38	0	5553	1.30704	76	237	58	104	0.00980845
GO:0007047	cell wall organization	GO:0001403	invasive growth in response to glucose limitation	191	38	0	5553	1.30704	76	237	58	104	0.00980845
GO:0048193	Golgi vesicle transport	GO:0010564	regulation of cell cycle process	128	74	1	7510	1.26125	110	120	78	141	0.00981419
GO:0032872	regulation of stress-activated MAPK cascade	GO:0034470	ncRNA processing	4	143	0	474	1.20675	44	15	5	9	0.00982697
GO:0070302	regulation of stress-activated protein kinase signaling pathway	GO:0034470	ncRNA processing	4	143	0	474	1.20675	44	15	5	9	0.00982697
GO:0034470	ncRNA processing	GO:0010627	regulation of protein kinase cascade	143	4	0	474	1.20675	44	15	5	9	0.00982697
GO:0034470	ncRNA processing	GO:0043408	regulation of MAPKKK cascade	143	4	0	474	1.20675	44	15	5	9	0.00982697
GO:0034660	ncRNA metabolic process	GO:0022414	reproductive process	163	90	2	11468	1.27921	143	382	119	215	0.00982984
GO:0043255	regulation of carbohydrate biosynthetic process	GO:0007064	mitotic sister chromatid cohesion	21	16	0	317	1.05994	14	2	3	6	0.00986062
GO:0006984	ER-nuclear signaling pathway	GO:0070478	nuclear-transcribed mRNA catabolic process, 3'-5' exonucleolytic nonsense-mediated decay	66	9	0	544	1.09191	22	6	6	10	0.00987453
GO:0034427	nuclear-transcribed mRNA catabolic process, exonucleolytic, 3'-5'	GO:0006984	ER-nuclear signaling pathway	9	66	0	544	1.09191	22	6	6	10	0.00987453
GO:0006984	ER-nuclear signaling pathway	GO:0043928	exonucleolytic nuclear-transcribed mRNA catabolic process involved in deadenylation-dependent decay	66	9	0	544	1.09191	22	6	6	10	0.00987453
GO:0000291	nuclear-transcribed mRNA catabolic process, exonucleolytic	GO:0006984	ER-nuclear signaling pathway	9	66	0	544	1.09191	22	6	6	10	0.00987453
GO:0055086	nucleobase, nucleoside and nucleotide metabolic process	GO:0030437	ascospore formation	138	49	1	4712	1.43506	35	124	49	88	0.00987831
GO:0043935	sexual sporulation resulting in formation of a cellular spore	GO:0055086	nucleobase, nucleoside and nucleotide metabolic process	49	138	1	4712	1.43506	35	124	49	88	0.00987831
GO:0048468	cell development	GO:0055086	nucleobase, nucleoside and nucleotide metabolic process	49	138	1	4712	1.43506	35	124	49	88	0.00987831
GO:0034293	sexual sporulation	GO:0055086	nucleobase, nucleoside and nucleotide metabolic process	49	138	1	4712	1.43506	35	124	49	88	0.00987831
GO:0042144	vacuole fusion, non-autophagic	GO:0018193	peptidyl-amino acid modification	22	71	0	1037	1.50627	5	41	11	19	0.00990894
GO:0000082	G1/S transition of mitotic cell cycle	GO:0006486	protein amino acid glycosylation	31	49	0	1101	1.37965	39	23	11	21	0.00992393
GO:0000082	G1/S transition of mitotic cell cycle	GO:0043413	biopolymer glycosylation	31	49	0	1101	1.37965	39	23	11	21	0.00992393
GO:0070085	glycosylation	GO:0000082	G1/S transition of mitotic cell cycle	49	31	0	1101	1.37965	39	23	11	21	0.00992393
GO:0007117	budding cell bud growth	GO:0007114	cell budding	26	37	2	752	1.27926	12	88	8	14	0.00992503
GO:0007117	budding cell bud growth	GO:0032505	reproduction of a single-celled organism	26	37	2	752	1.27926	12	88	8	14	0.00992503
GO:0048590	non-developmental growth	GO:0007114	cell budding	26	37	2	752	1.27926	12	88	8	14	0.00992503
GO:0007117	budding cell bud growth	GO:0019954	asexual reproduction	26	37	2	752	1.27926	12	88	8	14	0.00992503
GO:0048590	non-developmental growth	GO:0032505	reproduction of a single-celled organism	26	37	2	752	1.27926	12	88	8	14	0.00992503
GO:0019954	asexual reproduction	GO:0048590	non-developmental growth	37	26	2	752	1.27926	12	88	8	14	0.00992503
GO:0051603	proteolysis involved in cellular protein catabolic process	GO:0000737	DNA catabolic process, endonucleolytic	111	17	0	1425	1.32421	5	40	15	27	0.00993369
GO:0006066	alcohol metabolic process	GO:0045005	maintenance of fidelity during DNA-dependent DNA replication	154	10	0	1456	1.05769	5	40	15	27	0.00993369
GO:0006412	translation	GO:0046395	carboxylic acid catabolic process	116	43	1	3134	1.59158	10	52	33	59	0.0099338
GO:0006412	translation	GO:0016054	organic acid catabolic process	116	43	1	3134	1.59158	10	52	33	59	0.0099338
GO:0019320	hexose catabolic process	GO:0046394	carboxylic acid biosynthetic process	25	88	0	1745	1.26074	6	42	18	33	0.00999604
GO:0016053	organic acid biosynthetic process	GO:0019320	hexose catabolic process	88	25	0	1745	1.26074	6	42	18	33	0.00999604
