# Supplementary material for: Protein Complexes are Central in the Yeast Genetic Landscape
Source: PLoS Comput Biol. 2011 Feb 24;7(2):e1001092. doi: 10.1371/journal.pcbi.1001092 (PMC3044758; doi:10.1371/journal.pcbi.1001092)
Supplement: Dataset S3 — The file contains the list of the monochromatic processes restricted to GO slim processes (described by GO identifier and name), number of genes associated to this process, number of genes in the SGA data, number of genes connected by SGA interactions, number of observed/positive/negative interactions, monochromatic score/Z-score and coverage ratios. (0.02 MB XLS) [file pcbi.1001092.s003.xls]

## Sheet: map-1-200-dataset.txt
GO.ID	GO.Name	GeneYeast	GeneSGA	GeneSGAconnected	ObserGI	posGI	negGI	Monochromatic Score	Monochromatic Zscore	ratioGeneSGAYeast	ratioGeneSGAConSGA
GO:0007010	cytoskeleton organization	232	155	144	843	224	619	-0.672537	-3.10419	0.668103	0.929032
GO:0032989	cellular component morphogenesis	159	121	114	471	108	363	-0.704647	-2.71617	0.761006	0.942149
GO:0046483	heterocycle metabolic process	200	124	75	99	27	72	-0.705612	-1.77203	0.62	0.604839
GO:0000910	cytokinesis	116	77	68	224	51	173	-0.719797	-1.72672	0.663793	0.883117
GO:0070271	protein complex biogenesis	159	99	88	316	88	228	-0.656182	-1.84569	0.622642	0.888889
GO:0007059	chromosome segregation	156	97	92	689	155	534	-0.772317	-2.57286	0.621795	0.948454
GO:0007047	cell wall organization	220	191	169	1090	224	866	-0.736018	-4.53216	0.868182	0.884817
GO:0007031	peroxisome organization	47	41	29	51	42	9	0.64592	2.29649	0.87234	0.707317
GO:0006519	cellular amino acid and derivative metabolic process	273	181	144	362	107	255	-0.571057	-1.83908	0.663004	0.79558
GO:0044262	cellular carbohydrate metabolic process	213	171	152	583	165	418	-0.653644	-3.00144	0.802817	0.888889
GO:0007114	cell budding	86	67	64	238	45	193	-0.767947	-1.89062	0.77907	0.955224
