# Supplementary material for: Protein Complexes are Central in the Yeast Genetic Landscape
Source: PLoS Comput Biol. 2011 Feb 24;7(2):e1001092. doi: 10.1371/journal.pcbi.1001092 (PMC3044758; doi:10.1371/journal.pcbi.1001092)
Supplement: Dataset S4 — The file contains the list of monochromatic connections restricted to GO slim processes (described by GO identifiers and names) of both processes, number of genes associated to both processes, number of genes in common between the two processes, numbers of tested/positive/negative interactions, coverage of the possible interactions, numbers of expected positive/negative interactions and monochromatic score. (0.03 MB XLS) [file pcbi.1001092.s004.xls]

## Sheet: betweenSystemMap.txt-fisher-0.0
IdA	NameA	IdB	NameB	SizeA	SizeB	Intersection	tested	pos	neg	expected positive	expected negative	score
GO:0007047	cell wall organization	GO:0007059	chromosome segregation	191	97	0	15850	298	334	165	297	0.00015811
GO:0000910	cytokinesis	GO:0007059	chromosome segregation	77	97	0	6060	174	158	63	113	0.000380801
GO:0032989	cellular component morphogenesis	GO:0007059	chromosome segregation	120	96	1	9696	225	238	101	182	0.000614946
GO:0007114	cell budding	GO:0006519	cellular amino acid and derivative metabolic process	67	181	0	9114	151	152	95	171	0.000708255
GO:0007114	cell budding	GO:0007059	chromosome segregation	66	96	1	5175	157	141	54	97	0.000927657
GO:0045333	cellular respiration	GO:0006412	translation	54	416	5	18320	192	520	191	343	0.00099995
GO:0007010	cytoskeleton organization	GO:0006350	transcription	148	369	7	43247	890	1270	450	810	0.00158094
GO:0016044	membrane organization	GO:0007059	chromosome segregation	190	97	0	15073	309	375	157	282	0.00191212
GO:0042254	ribosome biogenesis	GO:0006350	transcription	135	366	10	38883	791	1122	404	728	0.00212266
GO:0000910	cytokinesis	GO:0006412	translation	67	411	10	18983	321	406	197	356	0.00230539
GO:0006766	vitamin metabolic process	GO:0007049	cell cycle	64	264	0	13069	98	103	136	245	0.00251571
GO:0032989	cellular component morphogenesis	GO:0007126	meiosis	119	118	2	10132	205	233	105	190	0.00293167
GO:0007010	cytoskeleton organization	GO:0007059	chromosome segregation	125	67	30	6997	200	214	73	131	0.00341242
GO:0044262	cellular carbohydrate metabolic process	GO:0006350	transcription	157	362	14	42808	726	1045	445	802	0.00348483
GO:0000910	cytokinesis	GO:0006350	transcription	74	373	3	19762	459	615	206	370	0.00619132
GO:0045333	cellular respiration	GO:0042254	ribosome biogenesis	59	145	0	7218	79	242	75	135	0.00628385
GO:0006725	cellular aromatic compound metabolic process	GO:0006091	generation of precursor metabolites and energy	92	133	3	9171	60	185	95	172	0.00702607
GO:0006725	cellular aromatic compound metabolic process	GO:0042254	ribosome biogenesis	95	145	0	11086	117	134	115	208	0.00799936
GO:0006725	cellular aromatic compound metabolic process	GO:0045333	cellular respiration	95	59	0	4497	27	103	47	84	0.00887347
