# Supplementary material for: Protein Complexes are Central in the Yeast Genetic Landscape
Source: PLoS Comput Biol. 2011 Feb 24;7(2):e1001092. doi: 10.1371/journal.pcbi.1001092 (PMC3044758; doi:10.1371/journal.pcbi.1001092)
Supplement: Dataset S5 — The file contains the list of the monochromatic processes defined by FunCat (described by identifier and name), number of genes associated to this process, number of genes in the SGA data, number of genes connected by SGA interactions, number of observed/positive/negative interactions, monochromatic score/Z-score and coverage ratios. (0.02 MB XLS) [file pcbi.1001092.s005.xls]

## Sheet: monochromatic FunCat processes
FunCat.Id	FunCat.Name	GeneYeast	GeneSGA	GeneSGAconnected	ObserGI	posGI	negGI	Monochromatic Score	Monochromatic Zscore	ratioGeneSGAYeast	ratioGeneSGAConSGA
01.01.09	metabolism of the cysteine - aromatic group	131	92	69	184	39	145	-0.694962	-1.69251	0.70229	0.75
10.01.03	DNA synthesis and replication	138	84	76	251	58	193	-0.672336	-1.62113	0.608696	0.904762
10.03.04	nuclear and chromosomal cycle	110	70	64	381	104	277	-0.742903	-1.86577	0.636364	0.914286
42.04	cytoskeletoncytoskeleton/structural proteins	252	179	169	1127	294	833	-0.658513	-3.18968	0.710317	0.944134
10.03.01.01	mitotic cell cycle	165	117	112	633	180	453	-0.612326	-1.68655	0.709091	0.957265
10.01.05.01	DNA repair	159	114	89	339	60	279	-0.786328	-3.08894	0.716981	0.780702
10.01.05	DNA recombination and DNA repair	248	168	145	728	167	561	-0.697826	-3.95178	0.677419	0.863095
20.01.10	protein transport	141	88	79	237	63	174	-0.68426	-1.79406	0.624113	0.897727
20.09.07	vesicular transport (Golgi network, etc.)	200	140	135	1100	290	810	-0.674582	-2.9287	0.7	0.964286
30.01	intracellular signallingcellular signalling	199	155	137	463	134	329	-0.634808	-2.45578	0.778894	0.883871
1.02	nitrogen and sulfur metabolismnitrogen, sulfur and selenium metabolism	218	151	103	166	52	114	-0.616292	-1.80268	0.692661	0.682119
30	CELLULAR COMMUNICATION/SIGNAL TRANSDUCTION MECHANISM	234	177	156	564	164	400	-0.616666	-2.47568	0.75641	0.881356
40.01	cell growth / morphogenesis	238	184	171	993	249	744	-0.639325	-3.03531	0.773109	0.929348
42.01	cell wall	214	169	146	580	143	437	-0.652207	-2.75475	0.78972	0.863905
30.01.05.05.01	small GTPase mediated signal transduction	58	45	38	72	10	62	-0.869056	-1.6379	0.775862	0.844444
01.01.05.01.01	biosynthesis of polyamines	3	3	3	2	2	0	1	1.68819	1	1
30.01.05	enzyme mediated signal transduction	133	103	86	241	54	187	-0.744556	-2.3908	0.774436	0.834951
01.05.03	polysaccharide metabolism	157	111	84	250	75	175	-0.650934	-1.71287	0.707006	0.756757
