# Supplementary material for: Protein Complexes are Central in the Yeast Genetic Landscape
Source: PLoS Comput Biol. 2011 Feb 24;7(2):e1001092. doi: 10.1371/journal.pcbi.1001092 (PMC3044758; doi:10.1371/journal.pcbi.1001092)
Supplement: Dataset S6 — The file contains the list of monochromatic connections between processes defined by FunCat, number of genes associated to them, number of genes in common between them, numbers of tested/positive/negative interactions, coverage of the possible interactions, numbers of expected positive/negative interactions and monochromatic score. (0.09 MB XLS) [file pcbi.1001092.s006.xls]

## Sheet: betweenSystemMap.txt-fisher-0.0
IdA	IdB	SizeA	SizeB	Intersection	tested	coverage	pos	neg	expected positive	expected negative	score
10.01	12	342	237	8	61134	53.5793	1141	1527	728	1314	8.19758e-07
12.01	10.01	141	350	0	36652	46.2778	792	994	436	788	1.93231e-06
14.07.02	11.02.03.04	46	349	0	11766	42.3237	278	273	140	253	6.14372e-06
10.01.05.01	10.01.03	91	61	23	4051	94.2093	43	240	48	87	6.7233e-06
14.07.02	11.02.03	46	382	0	12964	44.2457	293	305	154	279	1.94573e-05
01.05.03	10.01	55	294	56	12083	58.6553	206	201	144	260	2.03493e-05
11.02.03.04	14.07.02.02	349	31	0	8243	35.9956	229	210	98	177	2.08629e-05
01.05.03.02.04	11.02.03.04	14	349	0	3721	28.845	129	90	44	80	3.20516e-05
2.04	10.03.01.01	48	117	0	4370	49.1011	89	60	52	94	4.25861e-05
10.01.09.05	14.07.02	135	46	0	4859	31.9671	152	119	58	104	4.5887e-05
01.05.03	16.17	111	22	0	1690	281.667	6	75	20	36	4.59374e-05
12.01	42.10.03	141	57	0	6348	35.4637	179	153	76	136	4.83813e-05
42.10.03	12.01.01	57	113	0	5074	35.2361	144	115	60	109	4.92637e-05
10	1.01	716	558	229	292374	77.5322	3771	6037	3482	6284	5.33203e-05
01.05.03.02.04	10.03.01.01	14	117	0	1283	20.3651	63	24	15	28	5.65219e-05
01.05.03.02.04	11.02.03	14	382	0	4078	30.2074	135	99	49	88	6.39287e-05
11.02.03	14.07.02.02	382	31	0	9058	37.4298	242	238	108	195	6.53337e-05
14.07.02	10.03.01.01	46	117	0	4309	37.7982	114	86	51	93	8.24741e-05
10.01.03	10.01.05.03.01	83	33	1	2239	72.2258	31	190	27	48	8.34871e-05
01.05.03.02.04	10.01	14	350	0	3780	33.4513	113	80	45	81	9.19355e-05
12.01.01	10.01	113	350	0	28856	48.1736	599	769	344	620	9.57915e-05
10.03.02	10.01.03	116	71	13	6710	78.9412	85	316	80	144	0.000101581
2.16	10.03.01	38	295	0	8744	85.7255	102	88	104	188	0.000108992
42	11.04.03.01	572	56	2	23583	46.1507	511	639	281	507	0.00011469
12.01	10.01.09.05	141	135	0	14722	37.4606	393	451	175	316	0.000117916
01.05.03.02.04	10	11	942	3	7934	41.3229	192	186	94	171	0.000146963
20.09.07.03	10.03.01	47	294	1	10622	46.5877	228	239	126	228	0.000161503
14.07.02	10.01	46	350	0	12122	49.4776	245	266	144	261	0.000165767
42.04.03	1.03	22	758	52	11958	129.978	92	303	142	257	0.000180096
10.01	14.07.02.02	350	31	0	8426	40.1238	210	209	100	181	0.000189581
2.04	10.03.01	48	295	0	10655	56.6755	188	193	127	229	0.000194176
10.01.09.05	14.07.02.02	135	31	0	3349	25.9612	129	95	40	72	0.000200506
11.04	10.01	161	334	16	40964	49.4734	828	1141	488	880	0.000208255
10.03	1.01	322	632	155	147494	75.9887	1941	3002	1756	3170	0.000213694
10.01.09.05	12	133	243	2	25295	42.5126	595	769	301	544	0.00021377
2.13	1.04	75	345	4	20949	110.841	189	524	249	450	0.0002296
42.04.03	40.01.03	65	22	9	1106	184.333	6	78	13	24	0.000239272
10.01.03	10.01.05	51	135	33	5119	72.0986	71	280	61	110	0.000242866
14.13.01	12.01.01	130	112	1	10660	73.5172	145	450	127	229	0.000271032
16.17.07	10.01.05	4	168	0	420	#DIV/0!	0	49	5	9	0.000284826
14	34.11.03.13	820	15	14	8850	90.3061	98	326	105	190	0.000291314
01.01.11.04.02	14	2	834	0	1123	33.0294	34	11	13	24	0.000314434
10.01.03	32.01.09	74	47	10	2702	57.4894	47	234	32	58	0.000321092
16	30.05	835	23	3	14585	125.733	116	350	174	313	0.000322205
14.07	11.04.03.01	450	57	1	19047	47.4988	401	492	227	409	0.00033357
10.03.01.01	14.07.02.02	117	31	0	2927	29.8673	98	68	35	63	0.000340548
10.01.09.05	12.01.01	135	113	0	11696	38.8571	301	337	139	251	0.000347538
10	14.07.02.02	943	29	2	21121	45.0341	469	591	252	454	0.00037104
20.01.07	32.01.09	39	57	0	1655	78.8095	21	6	20	36	0.000407874
34.01.01	14.07.11	120	58	0	4893	168.724	29	133	58	105	0.000418515
10.01.05.03	20.03	55	146	1	6155	175.857	35	145	73	132	0.000427651
20.09.07.03	10.03.04	48	70	0	2663	36.9861	72	46	32	57	0.000438063
10.01.05.03	10.01.03	52	80	4	3340	53.0159	63	269	40	72	0.000448774
01.05.03.02.04	10.03.01	14	295	0	3190	27.0339	118	92	38	69	0.000563446
10	14.07.02	942	43	3	30720	54.3717	565	757	366	660	0.000568714
32.01.11	14	8	830	4	4278	125.824	34	150	51	92	0.000569497
10.01.03	10.01.09.03	84	5	0	389	#DIV/0!	0	37	5	8	0.000607431
10.01.05.03.03	1.03	8	806	4	5095	130.641	39	162	61	110	0.000625973
01.05.03.02.04	10.03	13	476	1	4779	38.232	125	109	57	103	0.000664723
20.01.10	32	79	427	9	26758	59.0684	453	593	319	575	0.000679732
2.13	14.07.03	78	149	1	9483	126.44	75	247	113	204	0.000697479
42.04.03	14.07	63	440	11	20840	89.4421	233	613	248	448	0.000746879
10.01.05.03	16.17	56	22	0	874	437	2	45	10	19	0.000752057
02.45.15	1.05	11	693	0	6802	234.552	29	120	81	146	0.000754126
32.01.05	10	13	942	3	10250	63.6646	161	171	122	220	0.000795392
14.07.11.01	1.01	20	784	3	11305	98.3043	115	346	135	243	0.000830328
14.07.11	20.01.01	58	116	0	4720	168.571	28	125	56	101	0.000832567
34.11.03.07	1.03	83	758	52	44764	98.8168	453	1063	533	962	0.000834312
10.03.03	20.09.07.05	41	22	0	743	20.0811	37	11	9	16	0.00085929
42.04.03	01.05.03	74	111	0	6222	111.107	56	205	74	134	0.000864631
10.01	11.04.01	344	52	6	14333	42.4053	338	407	171	308	0.000872829
42.04	10.01	174	345	5	45693	46.2948	987	1422	544	982	0.000892232
34.11.03.07	34.11.03.13	132	26	3	2607	96.5556	27	137	31	56	0.000892636
16.19.05	12	6	243	2	1010	24.6341	41	16	12	22	0.000908377
14	10.01	748	264	86	145242	64.0397	2268	3581	1730	3122	0.000927042
12.01	01.20.19	141	11	0	1187	30.4359	39	17	14	26	0.000934247
14.13.01	12	126	240	5	22506	70.7736	318	802	268	484	0.000958077
42.04.03	32.01	59	327	15	14111	124.876	113	330	168	303	0.000962593
01.01.09	43.01.03.05	81	228	11	14284	60.0168	238	278	170	307	0.000983524
10.01.03	12	82	243	2	15141	49.9703	303	367	180	325	0.00099104
16.17	10.01.05	22	168	0	2468	224.364	11	73	29	53	0.000992693
2.11	1.01	32	778	9	20370	111.311	183	486	243	438	0.0010399
20.01.10	32.01	80	334	8	21173	53.3325	397	509	252	455	0.00105034
10.01	42	281	505	69	104439	56.7603	1840	2852	1244	2245	0.00105515
14.07.11	12	57	244	1	10024	92.8148	108	330	119	215	0.0010685
01.01.09	40.01	86	178	6	12206	53.5351	228	261	145	262	0.00107517
01.01.09.05	2.07	11	93	0	685	#DIV/0!	0	26	8	15	0.00108722
2.07	01.01.09.04	93	11	0	685	#DIV/0!	0	26	8	15	0.00108722
20.03	10.01.05.03.01	147	34	0	3794	271	14	77	45	82	0.00110862
16	34.11.03.13	833	24	5	14992	99.2848	151	419	179	322	0.00115756
42.04.03	32	59	421	15	17911	131.699	136	377	213	385	0.00118521
14.07.11	1.01	47	776	11	25160	104.833	240	610	300	541	0.00121085
10.01.05.03.03	10.01.03	11	83	1	739	92.375	8	90	9	16	0.00124797
42.04	01.05.03.03.04	177	4	2	554	277	2	47	7	12	0.00127947
42.04.03	14.07.03	65	141	9	6693	113.441	59	204	80	144	0.00129786
01.02.07	1.03	16	803	7	8948	65.7941	136	140	107	192	0.0013069
42.10.03	12	55	243	2	10695	44.5625	240	275	127	230	0.001325
14.07	34.11.03.13	439	17	12	5281	97.7963	54	201	63	114	0.00135037
1.04	02.13.03	347	40	2	11828	99.395	119	347	141	254	0.00135403
30	14.07.02	177	46	0	5940	75.1899	79	270	71	128	0.00138496
20.01.01.01.01	12.01	43	141	0	4764	250.737	19	89	57	102	0.00140119
32.01.05	10.01	15	349	1	4252	46.2174	92	78	51	91	0.001428
14.07.11	34.01	58	138	0	5544	158.4	35	139	66	119	0.00145333
20	34.11.03.13	834	25	4	15497	78.665	197	529	185	333	0.00145987
32.01.01	10.01.05.03	48	56	0	1905	173.182	11	73	23	41	0.00147041
14.07	20.09.16	449	54	2	17448	95.3443	183	489	208	375	0.00147273
2.13	20.09.03	79	17	0	1061	353.667	3	42	13	23	0.00148443
2.16	16.19	38	147	0	4244	75.7857	56	42	51	91	0.00148666
14.07	10.01.09.05	402	86	49	26532	45.9827	577	783	316	570	0.0014886
16.09	1.06	35	257	2	6555	40.9688	160	163	78	141	0.00149512
10.03	14.07.02.02	476	30	1	11200	42.5856	263	307	133	241	0.00151348
10.01	43.01.03.05	336	225	14	55993	50.4441	1110	1645	667	1203	0.00151515
14.07.09	10.01	14	342	8	4106	108.053	38	153	49	88	0.00153479
43.01.03	10.01	313	321	29	73782	57.2397	1289	1952	879	1586	0.00154638
10.01.09.05	14	78	777	57	46014	47.9812	959	1397	548	989	0.00156092
20.03	14.07.11	146	57	1	5887	147.175	40	152	70	127	0.00157097
16.09	01.03.01	37	71	0	1823	40.5111	45	25	22	39	0.00160931
14.07	11.04.03	446	81	5	27078	46.6059	581	795	322	582	0.00162894
12.01	20.01.01.01	141	89	0	9366	141.909	66	213	112	201	0.00163892
10.01.05.01	34.11.09	113	14	1	1113	34.7812	32	13	13	24	0.00169517
32.01.05	10.01.05.01	15	113	1	1342	39.4706	34	15	16	29	0.00176461
10.03	2.16	477	38	0	13356	94.7234	141	158	159	287	0.00180174
2.04	11.02.03.04	47	348	1	10594	56.957	186	209	126	228	0.00180225
43.01.03	01.02.07	342	23	0	5252	49.5472	106	97	63	113	0.00184287
10.03.01.01.09	43.01.03.05	24	228	11	4422	33.7557	131	121	53	95	0.00184708
1.05	16.17.07	693	4	0	1674	239.143	7	56	20	36	0.00190473
11.04	10.01.03	171	78	6	9815	47.4155	207	234	117	211	0.0019234
32	02.13.03	435	41	1	15316	110.986	138	382	182	329	0.00193548
10.03	2.04	476	47	1	15860	73.7674	215	258	189	341	0.00194979
16	10.01	710	222	128	116844	56.7479	2059	3246	1391	2511	0.00197833
20.09.07.03	10.03.01.01	48	117	0	4409	44.09	100	89	53	95	0.00202147
14.07.02	11.04.03.01	46	58	0	1937	43.0444	45	27	23	42	0.00202983
2.13	1.05	65	679	14	35365	102.805	344	818	421	760	0.00203326
10.01.03	10.03.01.03	80	46	4	2951	62.7872	47	194	35	63	0.00208622
16.01	34.11.03.13	308	26	3	6234	102.197	61	209	74	134	0.00208965
11.02.03.04	2.11	349	41	0	11746	101.259	116	332	140	252	0.00209704
10.03	14.07.02	476	45	1	16407	52.4185	313	395	195	353	0.0021264
11.02.03	2.11	382	41	0	12868	96.7519	133	373	153	277	0.00221533
1.05	10.01	514	171	179	66238	70.541	939	1404	789	1424	0.00225
12.01	14.13.01	140	130	1	13478	67.0547	201	539	161	290	0.00225138
10.03.04.05	12	32	244	1	6017	47.378	127	125	72	129	0.00227302
20.01.10	1.01	78	777	10	47296	55.7079	849	1243	563	1017	0.00230063
2.04	42.04.05	48	25	0	973	44.2273	22	7	12	21	0.00233662
14.07.04	12.01.01	49	113	0	4369	29.1267	150	144	52	94	0.00234497
14	34.11.03.07	793	94	41	54756	59.6471	918	2009	652	1177	0.00234695
01.01.09.06	1.06	15	259	0	2877	151.421	19	95	34	62	0.00235347
10.03.01.01.09	20	34	837	1	23798	57.4831	414	554	283	511	0.00240774
10.03.01.01.09	40.01	29	178	6	4302	32.1045	134	126	51	92	0.00245042
32.01	11.06.02	341	30	1	6802	81.9518	83	79	81	146	0.00253186
16.03	20.01.10	192	86	2	12760	46.5693	274	333	152	274	0.00254696
2.01	14.07.03	282	119	31	25385	104.037	244	605	302	546	0.00257858
2.13	1.01	71	779	8	45004	95.9574	469	1070	536	967	0.00263035
20.09.18.09.01	1.06	43	255	4	7475	43.7135	171	184	89	161	0.00264649
14.13	11.04	184	172	5	24065	52.4292	459	618	287	517	0.00267884
16.03.03	01.03.16	73	44	13	2442	41.3898	59	41	29	52	0.00269416
10.01.03	11.04.03.01	83	57	1	3406	34.7551	98	83	41	73	0.00273357
11.04	10.01.05.01	172	109	5	14029	71.5765	196	234	167	302	0.00273766
10.01	11.04.03.01	348	56	2	14610	38.5488	379	482	174	314	0.00274983
2.13	32	75	432	4	26175	106.837	245	605	312	563	0.00280186
10.01	1.01	301	738	49	165322	68.9704	2397	3856	1969	3553	0.00286078
2.07	43.01.03.05	92	238	1	15328	71.293	215	262	183	329	0.00286788
14.07.11	34.01.01.03	58	31	0	1352	135.2	10	71	16	29	0.00288803
16.03.01	32.01.09	83	40	17	2589	95.8889	27	123	31	56	0.00293007
01.20.19	12.01.01	11	113	0	951	27.1714	35	15	11	20	0.00293284
10.01.03.03	10.03.01.03	12	50	0	456	152	3	71	5	10	0.00295457
42.04	20.09.07.05	179	22	0	3479	28.5164	122	110	41	75	0.00298434
2.01	1.03	194	691	119	97915	69.3449	1412	2196	1166	2105	0.00299852
34.01.01	01.05.03	119	110	1	9840	175.714	56	180	117	211	0.00299886
16.19	42	127	554	20	53986	65.9976	818	1209	643	1160	0.00301672
1	14.13	2606	21	168	37384	84.9636	440	615	445	803	0.00302403
30	2.04	177	48	0	5417	102.208	53	183	65	116	0.00302483
20.09.03	02.13.03	17	42	0	606	606	1	32	7	13	0.00302839
14.07.05	12.01.01	64	113	0	5544	71.0769	78	256	66	119	0.00303291
2.04	11.02.03	47	381	1	11780	58.607	201	238	140	253	0.00304904
10.03	20.09.07.03	475	46	2	16648	54.5836	305	389	198	358	0.00307306
10.01.05.01	2.11	114	41	0	3794	199.684	19	89	45	82	0.00310489
32.01.01	10.01.05.01	47	113	1	3529	168.048	21	95	42	76	0.00311851
2.13	01.03.01	78	70	1	4445	222.25	20	89	53	96	0.00315314
34.11.12	42	18	571	3	7706	85.6222	90	276	92	166	0.00315472
20.09.07	14.07.02	139	45	1	4919	55.8977	88	293	59	106	0.00316053
20.01.01.01.01	12.01.01	43	113	0	3742	249.467	15	72	45	80	0.00317076
16.09	01.03.01.03	37	19	0	433	22.7895	19	3	5	9	0.00317099
20.09	11.02.02	511	12	0	4767	37.5354	127	123	57	102	0.00317655
10.01.09.05	43.01.03.05	128	232	7	23160	36.9378	627	863	276	498	0.00326623
16.03	14.07.04	194	49	0	7478	34.7814	215	241	89	161	0.00327739
01.01.11.02.02	14	1	834	0	658	19.9394	33	11	8	14	0.00327771
14	01.01.11.03.02	834	1	0	658	19.9394	33	11	8	14	0.00327771
20.01.01.01	42	87	572	2	37541	127.69	294	695	447	807	0.00329027
34.11.09	16.03.03	15	86	0	882	44.1	20	6	11	19	0.00329876
42.10.05	32	16	436	0	6122	55.1532	111	111	73	132	0.00330977
30.05	1.01	14	775	12	7713	157.408	49	164	92	166	0.00332536
20.01.07	10	38	944	1	26796	110.272	243	316	319	576	0.00333121
2.13	10.01.05.01	79	114	0	7212	136.075	53	176	86	155	0.00333549
16.17	32.01	22	342	0	5006	147.235	34	130	60	108	0.00334142
12.01	01.05.02.07	141	62	0	6170	162.368	38	137	73	133	0.00335636
43.01.03	01.01.09	329	79	13	20017	65.6295	305	396	238	430	0.0033838
12.01	11.02.03.04	140	348	1	35120	54.3653	646	924	418	755	0.00339616
10.03.02.01	1.01	11	785	2	6624	184	36	129	79	142	0.00341696
2.04	10.03.01.01.03	48	31	0	924	31.8621	29	11	11	20	0.00346117
10.01.09.05	42.01	133	167	2	16727	47.7914	350	454	199	360	0.0035079
14.07.02.02	10.03.01	31	295	0	7261	35.2476	206	229	86	156	0.00352023
11	32.05.01.03	943	19	7	12115	168.264	72	215	144	260	0.00353342
02.13.03	1.01	41	786	1	28010	88.3596	317	757	334	602	0.00355157
01.05.03	10.01.05	55	112	56	4391	73.1833	60	51	52	94	0.00356298
32.01.11	2.13	12	79	0	714	714	1	26	9	15	0.00357655
20.09.07	20.03	137	144	3	15571	105.209	148	396	185	335	0.00360348
20	11.02.02	838	12	0	7923	43.0598	184	205	94	170	0.00366008
01.07.01	14.07.11	62	58	0	2395	199.583	12	65	29	51	0.00367248
01.02.07	43.01.03.05	23	239	0	3745	46.2346	81	70	45	80	0.00367665
14.07	34.11.03.07	419	103	32	31697	58.4815	542	1245	377	681	0.00369129
14.13.01	11.04.03.03	131	6	0	608	20.2667	30	9	7	13	0.00373265
40.10.02	12.01	7	141	0	687	19.0833	36	13	8	15	0.00373893
11.04.03	32.01	84	340	2	21364	53.41	400	535	254	459	0.0037593
02.01.03	11.04.03	18	86	0	1276	159.5	8	60	15	27	0.00378078
10.01.02	20	19	838	0	13853	73.6862	188	227	165	298	0.00380353
42.10.05	32.01	16	342	0	4790	47.9	100	96	57	103	0.00384812
10.01.03.03	10.01.05.01	10	112	2	930	93	10	85	11	20	0.00386843
10.01.05.01	16.03.01	95	81	19	5589	94.7288	59	198	67	120	0.00391024
01.05.02.04	14.07	26	450	1	7824	173.867	45	151	93	168	0.00391327
34.07	20	9	837	1	5374	52.6863	102	101	64	116	0.00393311
01.07.01	11	56	944	6	38044	100.912	377	872	453	818	0.00393603
1.05	10	431	683	262	220400	83.4848	2640	4311	2625	4737	0.00399655
30	01.01.09.06	177	15	0	1919	213.222	9	59	23	41	0.00400428
01.05.03.02.04	11	14	950	0	10070	39.9603	252	300	120	216	0.00402162
11.04.03	42	83	571	3	35177	46.9653	749	1081	419	756	0.00402478
1.05	42.04.05	690	22	3	12444	57.8791	215	259	148	267	0.0040477
12.01	20.01.01	141	116	0	11836	134.5	88	253	141	254	0.00406783
20.03	20.09	80	444	67	25516	155.585	164	414	304	548	0.00408226
16.19.03	42	114	558	16	48978	66.276	739	1091	583	1053	0.00409249
20.03	20.09.07.05	147	22	0	2862	143.1	20	96	34	62	0.00411391
12.01.01	32.05.01.03	113	26	0	1853	308.833	6	46	22	40	0.00413272
11.04	10.01.05	168	159	9	20290	62.4308	325	428	242	436	0.00413303
01.01.09.06	01.05.02.07	15	62	0	642	#DIV/0!	0	19	8	14	0.00413772
34.11.03	02.13.03	178	42	0	6432	109.017	59	194	77	138	0.00414297
01.05.03	40.01.03	111	31	0	2705	84.5312	32	136	32	58	0.00416407
41.01.01	10.01.03	51	84	0	3303	113.897	29	121	39	71	0.00425369
14.07.11	20.03.22	58	35	0	1703	121.643	14	85	20	37	0.00428227
14.1	12.01.01	126	111	2	10666	67.5063	158	433	127	229	0.0043107
10.03.04	14.07.02.02	70	31	0	1766	32.1091	55	36	21	38	0.00432548
42.04	10.01.09.05	177	133	2	18677	34.9757	534	723	222	401	0.00441403
14.07.02.02	11.04.03.01	31	58	0	1314	37.5429	35	18	16	28	0.00444073
2.01	2.11	311	39	2	10117	102.192	99	285	120	217	0.0045254
12.01.01	32.05.01	113	29	0	2070	258.75	8	50	25	44	0.00454442
14.07.11.01	1.07	23	240	0	3678	147.12	25	105	44	79	0.00454469
1.05	2.45	687	23	6	12733	131.268	97	272	152	274	0.00458616
1.03	20.01.10	803	81	7	51755	60.603	854	1275	616	1112	0.00461071
10.01.05	11.04.03.01	167	57	1	7105	44.6855	159	174	85	153	0.00463433
30	14	111	768	66	63142	73.2506	862	1852	752	1357	0.00465728
14.07.03	02.13.03	150	42	0	5409	117.587	46	160	64	116	0.0047099
32.01.11	14.07	8	447	4	2301	135.353	17	86	27	49	0.00476439
42.02	32	5	435	1	1429	476.333	3	32	17	31	0.00476601
34.11.03.07	02.13.03	135	42	0	4878	110.864	44	157	58	105	0.00477359
18.02.01.01.01	14	23	829	5	15590	72.1759	216	552	186	335	0.0047986
32.05.01.03.03	11	3	948	2	2410	160.667	15	78	29	52	0.00481124
16	42.04.05	832	19	6	13323	77.9123	171	449	159	286	0.00481286
32	11.06.02	435	30	1	8496	88.5	96	102	101	183	0.00481575
1.05	2.11	687	35	6	19394	108.955	178	452	231	417	0.00483567
14.13	11.04.03	184	81	5	11154	42.0906	265	326	133	240	0.00484343
42.04	2.45	178	28	1	3833	91.2619	42	155	46	82	0.0048504
1.04	34.01.01.03	348	30	1	7924	61.4264	129	140	94	170	0.0049044
43.01.03	2.07	341	92	1	21522	75.5158	285	377	256	463	0.00490448
14.07.02	40.01.03	46	31	0	1103	91.9167	12	87	13	24	0.00497671
12.01	11.02.03	140	381	1	38729	52.7643	734	1070	461	832	0.0049907
10.03.02	20.01.17	129	11	0	859	66.0769	13	3	10	18	0.00502701
16.19.03	2.16	130	38	0	3750	76.5306	49	39	45	81	0.00503252
01.05.03.02.04	10.03.04	14	70	0	775	25.8333	30	12	9	17	0.00508019
01.01.13	10	16	939	6	11241	57.6462	195	234	134	242	0.00508564
40.10.02	12.01.01	7	113	0	531	16.5938	32	9	6	11	0.00509522
10.01.05.01	16.01	103	300	11	22823	77.3661	295	393	272	491	0.00509692
12.01.01	14.13.01.01	112	79	1	6796	61.2252	111	331	81	146	0.00509726
20.09.07	10.03.01	135	290	5	31735	48.2295	658	944	378	682	0.00509885
34.11.09	10.01	12	347	3	3191	40.9103	78	68	38	69	0.00511432
14	11.02.02	830	8	4	5217	36.4825	143	148	62	112	0.00511618
30.01.05	02.13.03	103	42	0	3732	143.538	26	106	44	80	0.00511901
42.04	1.02	177	149	2	19818	68.1031	291	383	236	426	0.00513993
20.01.01.01	14.07.11	89	58	0	3780	145.385	26	106	45	81	0.00514796
16.17.07	10.01.05.01	4	114	0	279	#DIV/0!	0	38	3	6	0.00518039
10.01.05.03	10.01.03.05	55	19	1	901	60.0667	15	104	11	19	0.00524282
14	11.04	812	155	22	95372	60.5921	1574	2476	1136	2050	0.00528816
14.07.02	10.03.01.01.03	46	31	0	1029	23.9302	43	22	12	22	0.00530885
16.17	32.01.09	22	57	0	902	300.667	3	36	11	19	0.00534856
11	01.05.25	884	32	66	20555	97.4171	211	523	245	442	0.00537194
01.01.09.05	1.06	11	259	0	2055	137	15	79	24	44	0.00540809
30	01.05.03.02.04	177	14	0	1883	81.8696	23	117	22	40	0.00542256
01.05.25	10.01.05	97	167	1	11856	50.8841	233	288	141	255	0.00547878
2.04	10	43	940	5	28225	79.7316	354	487	336	607	0.0055107
12.01	42.04.05	141	25	0	2899	90.5938	32	127	35	62	0.00556059
20.09.07	12.04.01	140	17	0	1716	343.2	5	40	20	37	0.0056414
10.03	34.11.03.13	470	22	7	8139	67.825	120	345	97	175	0.0056603
14	11.04.03.01	828	52	6	31385	54.5826	575	822	374	675	0.00568734
20	10.03.04.03	837	13	1	9151	43.1651	212	252	109	197	0.00576834
01.05.03.02.04	10.01.09.05	14	135	0	1495	23	65	42	18	32	0.00577685
14.07.11.01	34.01	23	138	0	2221	246.778	9	55	26	48	0.00577908
01.01.13	10.03	16	471	6	5687	56.3069	101	101	68	122	0.00580232
01.01.09.03	12	10	245	0	2108	78.0741	27	15	25	45	0.00583211
10.01.09.05	42	99	538	36	40887	42.8585	954	1417	487	879	0.00583514
10.03.01.01.09	20.09	35	511	0	14713	47.1571	312	402	175	316	0.00596967
10.03.01.01.09	34.01.01.03	35	31	0	837	46.5	18	6	10	18	0.00600474
16	32.01.05	836	14	2	9002	72.016	125	139	107	193	0.00602397
18.02.01	2.11	143	39	2	4575	127.083	36	134	54	98	0.00604032
2.13	14.07.01	79	14	0	878	51.6471	17	6	10	19	0.00605187
40.01.03	2.19	31	45	0	1048	209.6	5	47	12	23	0.00608208
30.01	14.07.02	155	46	0	5230	69.7333	75	243	62	112	0.00610234
14.07.03	2.19	145	40	5	4162	166.48	25	98	50	89	0.0061044
10.01.05.01	38.07	113	6	1	619	154.75	4	51	7	13	0.00612531
2.13	34.11.03	79	178	0	11452	100.456	114	314	136	246	0.00613804
2.16	12.07	38	38	0	1136	42.0741	27	12	14	24	0.00613868
11.02.03.04	12.01.01	349	113	0	27699	55.8448	496	698	330	595	0.0061754
10.01	32.01	291	283	59	61826	60.377	1024	1564	736	1329	0.00618751
32.01.01	20.09.04	48	62	0	2045	92.9545	22	12	24	44	0.00623472
42.01	11.04.03.01	168	57	1	6967	55.736	125	136	83	150	0.00624344
10.01.05.03	14.07.11	56	58	0	2412	134	18	85	29	52	0.00624765
30.01.05.05	42.16	51	77	0	2814	100.5	28	116	34	60	0.00625858
10.01.05.01	11.04.03	112	84	2	6864	54.0472	127	138	82	148	0.00626383
14.04	20.01.01	185	110	6	14923	110.541	135	355	178	321	0.00628145
42.04.03	10.03.03	68	35	6	1780	63.5714	28	131	21	38	0.00630021
30.01.05	2.11	103	41	0	3497	184.053	19	82	42	75	0.00631681
02.45.15	32.01	10	341	1	3170	264.167	12	60	38	68	0.00634756
32.01.01	1.05	44	689	4	19578	167.333	117	306	233	421	0.00637453
10.03.01.03	10.03.04	47	67	3	2664	49.3333	54	206	32	57	0.00644855
02.45.15	01.05.25	11	98	0	945	315	3	35	11	20	0.00646261
10.03.01	1.01	151	643	144	73522	70.7623	1039	1600	876	1580	0.00652034
16.03	12.01.01	178	97	16	12352	45.2454	273	343	147	265	0.006523
34.11.03.07	14.07.03	124	139	11	12535	70.4213	178	465	149	269	0.00652372
12.01	14.07.04	141	49	0	5453	29.3172	186	200	65	117	0.0065264
02.45.15	14.13	11	189	0	1813	362.6	5	37	22	39	0.00653161
01.01.11.04.02	14.04	2	191	0	249	24.9	10	0	3	5	0.00653595
01.05.03.02.04	10.03.01.01.03	14	31	0	329	13.16	25	5	4	7	0.00655516
01.07.01	43.01.03	61	341	1	14401	111.636	129	343	171	310	0.00656305
10	1.02	889	95	56	61674	114	541	803	734	1326	0.00660977
2.04	10.01	47	349	1	11206	68.7485	163	194	133	241	0.00661962
10.03.04.05	10.01	25	342	8	6590	47.7536	138	152	78	142	0.00666244
30.01.05.05	32.07.07	51	23	0	789	#DIV/0!	0	17	9	17	0.00670469
40.01	2.45	184	29	0	4143	90.0652	46	164	49	89	0.00671917
20.03.22	01.01.09.02	35	13	0	422	30.1429	14	2	5	9	0.00682992
11.04.03	10.01	80	344	6	20612	42.1513	489	675	245	443	0.00685659
11.02.03	32.05.01.03	376	20	6	4930	145	34	121	59	106	0.00688971
20.09.05	34.11.03.07	11	135	0	1175	130.556	9	61	14	25	0.00690553
42.1	12.01.01	90	113	0	8078	42.9681	188	220	96	174	0.00691367
14	16.07	815	14	19	7438	95.359	78	233	89	160	0.00701463
20.01.01.01.01	12	42	244	1	8097	188.302	43	139	96	174	0.00704871
01.03.01	2.11	71	41	0	2405	267.222	9	51	29	52	0.00706131
12.04.01	10.03.01.01	17	117	0	1421	64.5909	22	11	17	31	0.0070781
10	34.11.03.13	934	18	11	13495	61.9037	218	555	161	290	0.00708955
2.13	2.01	77	311	2	19835	92.2558	215	531	236	426	0.00712869
34.11.03.13	1.01	17	775	12	9815	83.178	118	327	117	211	0.00713154
14.07.11.01	34.11.03	23	178	0	2905	100.172	29	118	35	62	0.00713562
2.13	30.01.05	79	103	0	6637	147.489	45	149	79	143	0.00713677
10.03.01.03	10.03.01.01	40	107	10	3554	47.3867	75	257	42	76	0.00713718
10.01.05.01	16.17	114	22	0	1640	234.286	7	48	20	35	0.00714771
42.10.05	1.2	16	51	0	724	32.9091	22	8	9	16	0.00714805
01.05.03.02.04	30.01	14	155	0	1660	75.4545	22	108	20	36	0.0071853
14.07	11.02.03.04	395	293	56	82587	61.1303	1351	2116	983	1775	0.00719505
1.03	11.02.02	805	7	5	4891	43.6696	112	115	58	105	0.00725417
16.13	12	7	243	2	1108	69.25	16	6	13	24	0.00727479
10	2.16	944	37	1	25042	96.6873	259	348	298	538	0.00729255
34.07.01	20	8	838	0	4945	51.5104	96	95	59	106	0.00731092
30.01	2.04	155	48	0	4770	99.375	48	165	57	103	0.00731142
2.13	32.01	75	338	4	20595	99.0144	208	512	245	443	0.00733296
30.01.05.05	1.02	48	148	3	5227	76.8676	68	65	62	112	0.0074094
2.13	01.01.09.06	79	15	0	993	331	3	33	12	21	0.00754298
14.07	11.02.03	394	325	57	92352	61.7739	1495	2358	1100	1985	0.00755192
20.01.13	14.07.03	37	150	0	3945	164.375	24	96	47	85	0.0075613
12.01	11.02.03.01	141	128	0	13607	47.083	289	372	162	292	0.00759744
01.02.03.01	2.01	8	313	0	1652	61.1852	27	15	20	36	0.00767411
10.03.01.01.09	43.01.03	22	329	13	5950	40.2027	148	160	71	128	0.00768257
11.02.03.04	32.05.01.03	343	20	6	4433	164.185	27	103	53	95	0.00772215
10.01.05.01	01.01.09	111	89	3	7699	114.91	67	203	92	165	0.00775603
20	10.03.01	800	257	38	161032	74.1741	2171	3525	1918	3461	0.0078276
16.01	14.07.03	308	147	3	34096	89.7263	380	866	406	733	0.00782845
20.09.18.09.01	40.01.03	46	30	1	981	122.625	8	57	12	21	0.0078966
10.03.04	01.01.06.05.01	69	11	1	585	45	13	3	7	13	0.00790856
02.45.15	2.01	10	312	1	2748	229	12	60	33	59	0.00792803
1.06	01.01.09.04	259	11	0	2055	146.786	14	75	24	44	0.00794189
34.01.01	14.07.11.01	120	23	0	1965	218.333	9	53	23	42	0.00799601
10.01	40.01	337	171	13	43677	47.6823	916	1376	520	939	0.00799757
10.03.01.01.09	2.04	35	48	0	1364	40.1176	34	19	16	29	0.00806649
16.21	10.01.05.01	41	113	1	3299	329.9	10	52	39	71	0.0081318
14.07.02	10.03.01	46	295	0	10645	45.1059	236	293	127	229	0.0081772
43.01.03.09	11.04	124	176	1	16504	51.7367	319	421	197	355	0.00823328
42.25	1.01	26	776	11	15172	97.8839	155	397	181	326	0.00823617
11.06	32.01	36	341	1	8487	89.3368	95	103	101	182	0.00825798
20.01.13	43.01.03.05	37	239	0	6354	102.484	62	192	76	137	0.00827901
20.09.07.03	10.03.04.07	48	8	0	282	15.6667	18	3	3	6	0.00835037
01.01.05.01.02	10.03.01	4	295	0	895	111.875	8	1	11	19	0.00836173
30.05.01	43.01.03.09	6	125	0	558	#DIV/0!	0	17	7	12	0.00836592
10.01.03.05	32.01.09	18	55	2	840	64.6154	13	94	10	18	0.00844265
14.07	10.03.04	443	62	8	22957	44.2331	519	729	273	493	0.00850561
34.11.03.13	20.09	26	508	3	10233	69.6122	147	396	122	220	0.00855328
2.13	34.11.03.07	79	135	0	8691	102.247	85	246	103	187	0.00864556
01.01.09.06	2.07	13	91	2	865	432.5	2	30	10	19	0.00864574
12.01.01	11.02.03	113	382	0	30642	54.1378	566	816	365	659	0.00867627
18.01.01	20	12	836	2	6678	133.56	50	158	80	144	0.0087836
16.07	34.01.01.03	31	29	2	643	49.4615	13	3	8	14	0.00878942
20.01.15	14.07.11	57	58	0	2632	131.6	20	89	31	57	0.00883506
30	01.01.09.05	177	11	0	1368	195.429	7	48	16	29	0.00884569
34.01.01.03	14.13.01.01	31	80	0	1822	44.439	41	28	22	39	0.00887477
10.01.05.01	20.01.10	113	87	1	7583	56.1704	135	154	90	163	0.00892208
10.03.02.01	16.03	8	189	5	1144	572	2	25	14	25	0.00893114
10.01.03	11.04.03	82	84	2	5003	41.0082	122	128	60	108	0.00896141
43.01.03	1.02	339	148	3	36116	79.5507	454	653	430	776	0.00896957
34.11.03.13	1.06	28	258	1	5485	99.7273	55	177	65	118	0.00904358
32.01.01	10.01.05	47	167	1	5307	139.658	38	131	63	114	0.00913461
01.20.19	12	11	245	0	2074	34.5667	60	47	25	45	0.00915477
32.01.11	1.07	11	239	1	1669	208.625	8	49	20	36	0.00915531
14.07.02	34.11.03	46	178	0	6071	64.5851	94	280	72	130	0.0092246
16.03.03	01.03.16.01	77	20	9	1178	28.0476	42	25	14	25	0.0092258
2.16	10.03.01.01	38	117	0	3578	79.5111	45	37	43	77	0.00926806
10.01.09.05	40.01	128	177	7	17963	35.6409	504	695	214	386	0.00927287
01.05.03.02.04	10.01.05	14	168	0	1802	41.907	43	31	21	39	0.00931885
34.11.03.07	42.01	119	153	16	12644	74.3765	170	438	151	272	0.00935573
02.45.15	32	10	435	1	4070	254.375	16	69	48	87	0.00937518
14.04	11.02.02	191	12	0	1749	27.7619	63	46	21	38	0.00942187
32.07.07	10.01.05.01	23	114	0	1678	335.6	5	38	20	36	0.0094638
1.2	2.19	51	45	0	1653	47.2286	35	23	20	36	0.009493
20.01.21	32.01	49	339	3	12871	56.2052	229	291	153	277	0.00949601
20.01.01.01	12.01.01	89	113	0	7448	133	56	172	89	160	0.00950245
42.04.03	14	47	807	27	28681	79.6694	360	826	342	616	0.00953099
01.07.01	1.04	53	340	9	13020	131.515	99	269	155	280	0.0095563
16.09	1.02	35	149	2	3791	51.2297	74	68	45	81	0.00956646
32.01.05	10.03	14	475	2	5478	65.2143	84	86	65	118	0.00965628
01.01.09.06	30.01	15	155	0	1685	187.222	9	54	20	36	0.00971422
16	01.05.03.02.04	838	14	0	8842	49.1222	180	215	105	190	0.00987328
30.01	01.05.03	155	111	0	12781	84.0855	152	396	152	275	0.00989581
32.01.05	10.01.05	15	167	1	2012	37.9623	53	39	24	43	0.00990572
01.05.03	16.17.07	111	4	0	288	#DIV/0!	0	29	3	6	0.00995733
20.01.01.01.01	10.01.05	43	168	0	5666	283.3	20	79	67	122	0.00997764
32.01.01	01.05.03	48	111	0	3692	153.833	24	93	44	79	0.00997833
2.13	14.04	78	190	1	12024	94.6772	127	337	143	258	0.00998087
