# Supplementary material for: Protein Complexes are Central in the Yeast Genetic Landscape
Source: PLoS Comput Biol. 2011 Feb 24;7(2):e1001092. doi: 10.1371/journal.pcbi.1001092 (PMC3044758; doi:10.1371/journal.pcbi.1001092)
Supplement: Dataset S7 — The file describes the complexes used in the study (extracted from Component Cellular of Gene Ontology) and the number of essential genes they contain. (0.06 MB XLS) [file pcbi.1001092.s007.xls]

## Sheet: complexes.txt
Id	Name	Size (nb genes)	Nb essentialgenes	% essential genes
GO:0000346	transcription export complex	3	2	0.666667
GO:0030904	retromer complex	5	0	0
GO:0008623	chromatin accessibility complex	4	0	0
GO:0046540	U4/U6 x U5 tri-snRNP complex	35	24	0.685714
GO:0005786	signal recognition particle, endoplasmic reticulum targeting	6	6	1
GO:0008180	signalosome	6	0	0
GO:0042765	GPI-anchor transamidase complex	5	5	1
GO:0000148	1,3-beta-glucan synthase complex	3	1	0.333333
GO:0000172	ribonuclease MRP complex	11	10	0.909091
GO:0030896	checkpoint clamp complex	3	0	0
GO:0000120	RNA polymerase I transcription factor complex	1	1	1
GO:0034245	mitochondrial DNA-directed RNA polymerase complex	2	0	0
GO:0031389	Rad17 RFC-like complex	5	4	0.8
GO:0005732	small nucleolar ribonucleoprotein complex	13	9	0.692308
GO:0033254	vacuolar transporter chaperone complex	4	0	0
GO:0034099	luminal surveillance complex	3	1	0.333333
GO:0016591	DNA-directed RNA polymerase II, holoenzyme	8	2	0.25
GO:0016469	proton-transporting two-sector ATPase complex	1	0	0
GO:0032299	ribonuclease H2 complex	3	0	0
GO:0000133	polarisome	7	0	0
GO:0009328	phenylalanine-tRNA ligase complex	2	2	1
GO:0030123	AP-3 adaptor complex	4	0	0
GO:0005953	CAAX-protein geranylgeranyltransferase complex	2	2	1
GO:0000811	GINS complex	4	4	1
GO:0000500	RNA polymerase I upstream activating factor complex	5	3	0.6
GO:0030691	Noc2p-Noc3p complex	2	2	1
GO:0005658	alpha DNA polymerase	7	6	0.857143
GO:0005674	transcription factor TFIIF complex	3	2	0.666667
GO:0005749	mitochondrial respiratory chain complex II	5	1	0.2
GO:0005839	proteasome core complex	1	0	0
GO:0034448	EGO complex	3	0	0
GO:0005956	protein kinase CK2 complex	4	0	0
GO:0005643	nuclear pore	55	22	0.4
GO:0030015	CCR4-NOT core complex	9	2	0.222222
GO:0000818	nuclear MIS12/MIND type complex	4	3	0.75
GO:0008250	oligosaccharyltransferase complex	9	5	0.555556
GO:0043614	multi-eIF complex	9	9	1
GO:0005835	fatty acid synthase complex	2	2	1
GO:0045261	proton-transporting ATP synthase complex, catalytic core F(1)	5	1	0.2
GO:0022626	cytosolic ribosome	16	4	0.25
GO:0031262	Ndc80 complex	4	4	1
GO:0034272	phosphatidylinositol 3-kinase complex II	4	0	0
GO:0000347	THO complex	1	0	0
GO:0005745	m-AAA complex	2	0	0
GO:0000176	nuclear exosome (RNase complex)	14	11	0.785714
GO:0031597	cytosolic proteasome complex	9	8	0.888889
GO:0033180	proton-transporting V-type ATPase, V1 domain	1	0	0
GO:0009337	sulfite reductase complex (NADPH)	2	0	0
GO:0000243	commitment complex	12	7	0.583333
GO:0005751	mitochondrial respiratory chain complex IV	12	0	0
GO:0005763	mitochondrial small ribosomal subunit	34	3	0.0882353
GO:0010494	stress granule	16	6	0.375
GO:0034456	UTP-C complex	6	2	0.333333
GO:0031461	cullin-RING ubiquitin ligase complex	2	0	0
GO:0032301	MutSalpha complex	2	0	0
GO:0043564	Ku70	2	0	0
GO:0005675	holo TFIIH complex	6	5	0.833333
GO:0005787	signal peptidase complex	4	2	0.5
GO:0042555	MCM complex	6	6	1
GO:0030532	small nuclear ribonucleoprotein complex	4	1	0.25
GO:0005948	acetolactate synthase complex	2	1	0.5
GO:0031515	tRNA (m1A) methyltransferase complex	2	2	1
GO:0042272	nuclear RNA export factor complex	2	2	1
GO:0005851	eukaryotic translation initiation factor 2B complex	5	4	0.8
GO:0005666	DNA-directed RNA polymerase III complex	21	21	1
GO:0005669	transcription factor TFIID complex	21	14	0.666667
GO:0043505	centromere-specific nucleosome	1	0	0
GO:0033203	DNA helicase A complex	1	0	0
GO:0000776	kinetochore	25	13	0.52
GO:0031932	TORC2 complex	6	4	0.666667
GO:0000798	nuclear cohesin complex	1	0	0
GO:0005697	telomerase holoenzyme complex	4	0	0
GO:0005688	U6 snRNP	10	7	0.7
GO:0005869	dynactin complex	5	0	0
GO:0030529	ribonucleoprotein complex	3	0	0
GO:0000124	SAGA complex	22	7	0.318182
GO:0005655	nucleolar ribonuclease P complex	9	9	1
GO:0000145	exocyst	8	8	1
GO:0033176	proton-transporting V-type ATPase complex	1	0	0
GO:0005680	anaphase-promoting complex	16	9	0.5625
GO:0070209	ASTRA complex	7	5	0.714286
GO:0000783	nuclear telomere cap complex	10	5	0.5
GO:0031415	NatA complex	3	0	0
GO:0017059	serine C-palmitoyltransferase complex	2	2	1
GO:0000506	glycosylphosphatidylinositol-N-acetylglucosaminyltransferase (GPI-GnT) complex	6	5	0.833333
GO:0000214	tRNA-intron endonuclease complex	4	4	1
GO:0000333	telomerase catalytic core complex	2	0	0
GO:0030127	COPII vesicle coat	9	6	0.666667
GO:0031391	Elg1 RFC-like complex	5	4	0.8
GO:0005846	nuclear cap binding complex	2	0	0
GO:0000118	histone deacetylase complex	8	0	0
GO:0017087	mitochondrial processing peptidase complex	2	2	1
GO:0000815	ESCRT III complex	4	0	0
GO:0000938	GARP complex	4	0	0
GO:0033062	Rhp55-Rhp57 complex	2	0	0
GO:0005762	mitochondrial large ribosomal subunit	44	1	0.0227273
GO:0030905	retromer complex, outer shell	2	0	0
GO:0048188	Set1C/COMPASS complex	8	1	0.125
GO:0016035	zeta DNA polymerase complex	2	0	0
GO:0031475	myosin V complex	2	1	0.5
GO:0000812	Swr1 complex	14	5	0.357143
GO:0000446	nucleoplasmic THO complex	5	0	0
GO:0030122	AP-2 adaptor complex	4	0	0
GO:0005952	cAMP-dependent protein kinase complex	3	0	0
GO:0032044	DSIF complex	2	1	0.5
GO:0031298	replication fork protection complex	25	15	0.6
GO:0000177	cytoplasmic exosome (RNase complex)	11	10	0.909091
GO:0031422	RecQ helicase-Topo III complex	3	0	0
GO:0005671	Ada2/Gcn5/Ada3 transcription activator complex	7	1	0.142857
GO:0070860	RNA polymerase I core factor complex	4	4	1
GO:0030897	HOPS complex	7	0	0
GO:0005871	kinesin complex	6	0	0
GO:0034271	phosphatidylinositol 3-kinase complex I	4	0	0
GO:0030692	Noc4p-Nop14p complex	2	2	1
GO:0031261	DNA replication preinitiation complex	22	21	0.954545
GO:0030014	CCR4-NOT complex	4	0	0
GO:0030870	Mre11 complex	3	0	0
GO:0031211	palmitoyltransferase complex	2	0	0
GO:0022625	cytosolic large ribosomal subunit	91	15	0.164835
GO:0034098	Cdc48p-Npl4p-Ufd1p AAA ATPase complex	3	2	0.666667
GO:0070545	PeBoW complex	3	3	1
GO:0005744	mitochondrial inner membrane presequence translocase complex	6	5	0.833333
GO:0005971	ribonucleoside-diphosphate reductase complex	4	1	0.25
GO:0005750	mitochondrial respiratory chain complex III	10	0	0
GO:0005885	Arp2/3 protein complex	8	6	0.75
GO:0031499	TRAMP complex	6	1	0.166667
GO:0032040	small-subunit processome	48	37	0.770833
GO:0034457	Mpp10 complex	3	3	1
GO:0000159	protein phosphatase type 2A complex	6	0	0
GO:0032389	MutLalpha complex	2	0	0
GO:0000443	SSL2-core TFIIH complex portion of holo TFIIH complex	6	6	1
GO:0042719	mitochondrial intermembrane space protein transporter complex	4	1	0.25
GO:0000839	Hrd1p ubiquitin ligase ERAD-L complex	5	0	0
GO:0005854	nascent polypeptide-associated complex	3	0	0
GO:0017177	alpha-glucosidase II complex	2	0	0
GO:0031207	Sec62/Sec63 complex	4	2	0.5
GO:0005678	chromatin assembly complex	3	0	0
GO:0008023	transcription elongation factor complex	13	4	0.307692
GO:0000126	transcription factor TFIIIB complex	3	3	1
GO:0031518	CBF3 complex	4	4	1
GO:0000788	nuclear nucleosome	11	2	0.181818
GO:0005850	eukaryotic translation initiation factor 2 complex	4	4	1
GO:0030686	90S preribosome	73	52	0.712329
GO:0031931	TORC1 complex	5	3	0.6
GO:0005667	transcription factor complex	9	2	0.222222
GO:0034990	nuclear mitotic cohesin complex	4	4	1
GO:0009353	mitochondrial oxoglutarate dehydrogenase complex	3	0	0
GO:0005875	microtubule associated complex	1	0	0
GO:0005849	mRNA cleavage factor complex	9	9	1
GO:0055029	nuclear DNA-directed RNA polymerase complex	1	0	0
GO:0031501	mannosyltransferase complex	2	2	1
GO:0030880	RNA polymerase complex	1	0	0
GO:0000799	nuclear condensin complex	6	6	1
GO:0034066	Ric1p-Rgp1p complex	2	0	0
GO:0031533	mRNA cap methyltransferase complex	2	2	1
GO:0005955	calcineurin complex	3	0	0
GO:0005962	mitochondrial isocitrate dehydrogenase complex (NAD+)	2	0	0
GO:0034455	t-UTP complex	7	7	1
GO:0045298	tubulin complex	3	2	0.666667
GO:0034657	GID complex	7	0	0
GO:0005754	mitochondrial proton-transporting ATP synthase, catalytic core	2	0	0
GO:0043291	RAVE complex	3	1	0.333333
GO:0016592	mediator complex	26	11	0.423077
GO:0034515	proteasome storage granule	30	25	0.833333
GO:0030126	COPI vesicle coat	8	6	0.75
GO:0008540	proteasome regulatory particle, base subcomplex	10	7	0.7
GO:0000276	mitochondrial proton-transporting ATP synthase complex, coupling factor F(o)	9	0	0
GO:0005845	mRNA cap binding complex	3	0	0
GO:0070772	PAS complex	5	0	0
GO:0033588	Elongator holoenzyme complex	6	0	0
GO:0000942	outer kinetochore of condensed nuclear chromosome	2	0	0
GO:0016281	eukaryotic translation initiation factor 4F complex	5	1	0.2
GO:0000817	COMA complex	5	2	0.4
GO:0005784	translocon complex	5	2	0.4
GO:0005840	ribosome	94	17	0.180851
GO:0001401	mitochondrial sorting and assembly machinery complex	4	2	0.5
GO:0031941	filamentous actin	2	1	0.5
GO:0032221	Rpd3S complex	5	0	0
GO:0030906	retromer complex, inner shell	3	0	0
GO:0032126	eisosome	3	0	0
GO:0000813	ESCRT I complex	4	0	0
GO:0031510	SUMO activating enzyme complex	2	2	1
GO:0016586	RSC complex	20	11	0.55
GO:0005672	transcription factor TFIIA complex	2	2	1
GO:0034270	CVT complex	1	0	0
GO:0005951	carbamoyl-phosphate synthase complex	2	0	0
GO:0022624	proteasome accessory complex	1	1	1
GO:0042729	DASH complex	10	10	1
GO:0001405	presequence translocase-associated import motor	7	5	0.714286
GO:0000123	histone acetyltransferase complex	11	3	0.272727
GO:0016593	Cdc73/Paf1 complex	7	0	0
GO:0000445	THO complex part of transcription export complex	5	0	0
GO:0031429	box H/ACA snoRNP complex	31	2	0.0645161
GO:0046695	SLIK (SAGA-like) complex	18	6	0.333333
GO:0070274	RES complex	3	0	0
GO:0005753	mitochondrial proton-transporting ATP synthase complex	6	0	0
GO:0070390	transcription export complex 2	4	1	0.25
GO:0034274	Atg12-Atg5-Atg16 complex	3	0	0
GO:0005664	nuclear origin of replication recognition complex	6	6	1
GO:0033551	monopolin complex	4	1	0.25
GO:0048476	Holliday junction resolvase complex	2	0	0
GO:0031431	Dbf4-dependent protein kinase complex	2	2	1
GO:0000108	repairosome	4	0	0
GO:0032806	carboxy-terminal domain protein kinase complex	3	0	0
GO:0005853	eukaryotic translation elongation factor 1 complex	4	1	0.25
GO:0000928	gamma-tubulin small complex, spindle pole body	3	3	1
GO:0032993	protein-DNA complex	1	0	0
GO:0034044	exomer complex	5	0	0
GO:0032390	MutLbeta complex	2	0	0
GO:0030121	AP-1 adaptor complex	6	0	0
GO:0000220	vacuolar proton-transporting V-type ATPase, V0 domain	7	0	0
GO:0005761	mitochondrial ribosome	4	1	0.25
GO:0030530	heterogeneous nuclear ribonucleoprotein complex	2	0	0
GO:0000408	EKC/KEOPS protein complex	5	1	0.2
GO:0000417	HIR complex	4	0	0
GO:0070822	Sin3-type complex	4	0	0
GO:0000110	nucleotide-excision repair factor 1 complex	3	0	0
GO:0017053	transcriptional repressor complex	2	0	0
GO:0000442	SSL2-core TFIIH complex portion of NEF3 complex	6	6	1
GO:0035267	NuA4 histone acetyltransferase complex	13	5	0.384615
GO:0005832	chaperonin-containing T-complex	11	8	0.727273
GO:0033597	mitotic checkpoint complex	4	1	0.25
GO:0000778	condensed nuclear chromosome kinetochore	36	22	0.611111
GO:0070461	SAGA-type complex	2	2	1
GO:0033309	SBF transcription complex	3	0	0
GO:0005677	chromatin silencing complex	5	0	0
GO:0030869	RENT complex	4	3	0.75
GO:0043626	PCNA complex	1	1	1
GO:0000439	core TFIIH complex	5	5	1
GO:0008290	F-actin capping protein complex	2	0	0
GO:0031417	NatC complex	3	0	0
GO:0005686	U2 snRNP	16	10	0.625
GO:0016514	SWI/SNF complex	12	3	0.25
GO:0034967	Set3 complex	7	0	0
GO:0031463	Cul3-RING ubiquitin ligase complex	5	0	0
GO:0032545	CURI complex	5	4	0.8
GO:0000127	transcription factor TFIIIC complex	6	6	1
GO:0030687	preribosome, large subunit precursor	37	28	0.756757
GO:0000838	Hrd1p ubiquitin ligase ERAD-M complex	2	0	0
GO:0031011	Ino80 complex	12	5	0.416667
GO:0016587	ISW1 complex	4	0	0
GO:0005742	mitochondrial outer membrane translocase complex	8	4	0.5
GO:0043541	UDP-N-acetylglucosamine transferase complex	2	2	1
GO:0005663	DNA replication factor C complex	5	5	1
GO:0016272	prefoldin complex	6	0	0
GO:0005682	U5 snRNP	19	14	0.736842
GO:0042721	mitochondrial inner membrane protein insertion complex	4	3	0.75
GO:0005946	alpha,alpha-trehalose-phosphate synthase complex (UDP-forming)	4	0	0
GO:0000113	nucleotide-excision repair factor 4 complex	4	1	0.25
GO:0043224	nuclear SCF ubiquitin ligase complex	2	2	1
GO:0005967	mitochondrial pyruvate dehydrogenase complex	4	0	0
GO:0008541	proteasome regulatory particle, lid subcomplex	13	11	0.846154
GO:0030125	clathrin vesicle coat	4	0	0
GO:0000932	cytoplasmic mRNA processing body	23	6	0.26087
GO:0070210	Rpd3L-Expanded complex	19	0	0
GO:0033178	proton-transporting two-sector ATPase complex, catalytic domain	1	0	0
GO:0034449	GSE complex	5	0	0
GO:0017119	Golgi transport complex	8	3	0.375
GO:0000307	cyclin-dependent protein kinase holoenzyme complex	15	2	0.133333
GO:0030008	TRAPP complex	11	7	0.636364
GO:0030915	Smc5-Smc6 complex	8	8	1
GO:0033186	CAF-1 complex	3	0	0
GO:0005965	protein farnesyltransferase complex	2	1	0.5
GO:0000164	protein phosphatase type 1 complex	7	1	0.142857
GO:0005685	U1 snRNP	21	15	0.714286
GO:0005673	transcription factor TFIIE complex	2	2	1
GO:0032807	DNA ligase IV complex	3	0	0
GO:0000015	phosphopyruvate hydratase complex	2	0	0
GO:0033565	ESCRT-0 complex	2	0	0
GO:0030690	Noc1p-Noc2p complex	2	2	1
GO:0043529	GET complex	3	0	0
GO:0030120	vesicle coat	2	0	0
GO:0030907	MBF transcription complex	3	0	0
GO:0032777	Piccolo NuA4 histone acetyltransferase complex	3	2	0.666667
GO:0005785	signal recognition particle receptor complex	2	2	1
GO:0033263	CORVET complex	8	0	0
GO:0016585	chromatin remodeling complex	9	3	0.333333
GO:0031942	i-AAA complex	3	0	0
GO:0005656	pre-replicative complex	16	15	0.9375
GO:0033255	SAS acetyltransferase complex	3	0	0
GO:0030684	preribosome	4	2	0.5
GO:0019773	proteasome core complex, alpha-subunit complex	7	6	0.857143
GO:0042720	mitochondrial inner membrane peptidase complex	3	0	0
GO:0033573	high affinity iron permease complex	2	0	0
GO:0031588	AMP-activated protein kinase complex	5	0	0
GO:0030678	mitochondrial ribonuclease P complex	1	1	1
GO:0034273	Atg1p signaling complex	3	0	0
GO:0070823	HDA1 complex	3	0	0
GO:0017102	methionyl glutamyl tRNA synthetase complex	3	2	0.666667
GO:0031428	box C/D snoRNP complex	52	5	0.0961538
GO:0032116	cohesin loading complex	4	4	1
GO:0022627	cytosolic small ribosomal subunit	63	9	0.142857
GO:0000136	alpha-1,6-mannosyltransferase complex	6	0	0
GO:0005834	heterotrimeric G-protein complex	3	0	0
GO:0034424	Vps55/Vps68 complex	2	0	0
GO:0005950	anthranilate synthase complex	2	0	0
GO:0008622	epsilon DNA polymerase complex	5	3	0.6
GO:0000221	vacuolar proton-transporting V-type ATPase, V1 domain	9	0	0
GO:0005844	polysome	19	2	0.105263
GO:0005852	eukaryotic translation initiation factor 3 complex	7	5	0.714286
GO:0000109	nucleotide-excision repair complex	1	1	1
GO:0000777	condensed chromosome kinetochore	3	2	0.666667
GO:0030956	glutamyl-tRNA(Gln) amidotransferase complex	3	0	0
GO:0070762	NDC1 complex	3	1	0.333333
GO:0000111	nucleotide-excision repair factor 2 complex	3	1	0.333333
GO:0016602	CCAAT-binding factor complex	4	0	0
GO:0019774	proteasome core complex, beta-subunit complex	8	8	1
GO:0033557	Slx1-Slx4 complex	2	0	0
GO:0032865	Mdm10/Mdm12/Mmm1 complex	3	0	0
GO:0031105	septin complex	4	3	0.75
GO:0005665	DNA-directed RNA polymerase II, core complex	13	11	0.846154
GO:0032133	chromosome passenger complex	4	3	0.75
GO:0030688	preribosome, small subunit precursor	7	5	0.714286
GO:0016460	myosin II complex	1	1	1
GO:0043625	delta DNA polymerase complex	3	2	0.666667
GO:0033100	NuA3 histone acetyltransferase complex	5	0	0
GO:0005838	proteasome regulatory particle	4	1	0.25
GO:0005968	Rab-protein geranylgeranyltransferase complex	2	2	1
GO:0018444	translation release factor complex	2	2	1
GO:0000837	Doa10p ubiquitin ligase complex	5	1	0.2
GO:0000151	ubiquitin ligase complex	12	2	0.166667
GO:0000274	mitochondrial proton-transporting ATP synthase, stator stalk	3	0	0
GO:0005847	mRNA cleavage and polyadenylation specificity factor complex	16	14	0.875
GO:0031251	PAN complex	2	0	0
GO:0000428	DNA-directed RNA polymerase complex	1	0	0
GO:0032302	MutSbeta complex	2	0	0
GO:0005868	cytoplasmic dynein complex	4	0	0
GO:0019005	SCF ubiquitin ligase complex	16	6	0.375
GO:0032045	guanyl-nucleotide exchange factor complex	7	4	0.571429
GO:0005756	mitochondrial proton-transporting ATP synthase, central stalk	3	1	0.333333
GO:0005736	DNA-directed RNA polymerase I complex	16	12	0.75
GO:0005662	DNA replication factor A complex	3	3	1
GO:0031416	NatB complex	2	0	0
GO:0070211	Snt2C complex	3	0	0
GO:0005960	glycine cleavage complex	4	0	0
GO:0000502	proteasome complex	13	1	0.0769231
GO:0000112	nucleotide-excision repair factor 3 complex	4	3	0.75
GO:0031371	ubiquitin conjugating enzyme complex	2	0	0
GO:0031201	SNARE complex	4	1	0.25
GO:0016471	vacuolar proton-transporting V-type ATPase complex	1	0	0
GO:0005945	6-phosphofructokinase complex	2	0	0
GO:0035101	FACT complex	2	2	1
GO:0000814	ESCRT II complex	3	0	0
GO:0033698	Rpd3L complex	14	0	0
GO:0005681	spliceosomal complex	40	28	0.7
GO:0031390	Ctf18 RFC-like complex	7	4	0.571429
GO:0034388	Pwp2p-containing subcomplex of 90S preribosome	6	6	1
