# Supplementary material for: Protein Complexes are Central in the Yeast Genetic Landscape
Source: PLoS Comput Biol. 2011 Feb 24;7(2):e1001092. doi: 10.1371/journal.pcbi.1001092 (PMC3044758; doi:10.1371/journal.pcbi.1001092)
Supplement: Dataset S8 — The file enables to visualize the map of monochromatic processes using the Cytoscape software. (0.03 MB ZIP) [file pcbi.1001092.s008.zip]

Archive with 1 entries (1 files):
- Monochromatic-map.cys
